# Supplementary material for: 2-[4-(Tri­fluoro­meth­yl)phen­yl]-1H-benzimidazole
Source: Acta Crystallogr Sect E Struct Rep Online. 2014 Jun 11;70(Pt 7):o760. doi: 10.1107/S1600536814012963 (PMC4120605; doi:10.1107/S1600536814012963)
Supplement: Supplementary file 2 [file e-70-0o760-Isup2.hkl]

#
# h,k,l, Fc-squared, Fo-squared, sigma(Fo-squared) and status flag
#
data_I
_shelx_title ' nk3 in P b c a'
_shelx_refln_list_code          4
_shelx_F_calc_maximum      226.52
_exptl_crystal_F_000      1072.00
_reflns_d_resolution_high  0.7829
 
loop_
 _symmetry_equiv_pos_as_xyz
 'x, y, z'
 '-x+1/2, -y, z+1/2'
 'x+1/2, -y+1/2, -z'
 '-x, y+1/2, -z+1/2'
 '-x, -y, -z'
 'x-1/2, y, -z-1/2'
 '-x-1/2, y-1/2, z'
 'x, -y-1/2, z-1/2'
 
_cell_length_a     9.2292
_cell_length_b     9.8117
_cell_length_c    25.3465
_cell_angle_alpha  90.000
_cell_angle_beta   90.000
_cell_angle_gamma  90.000
 
_shelx_F_squared_multiplier     1.000
 
loop_
 _refln_index_h
 _refln_index_k
 _refln_index_l
 _refln_F_squared_calc
 _refln_F_squared_meas
 _refln_F_squared_sigma
 _refln_observed_status
   2   0   0      542.92      401.87     20.78 o
   4   0   0     5492.02     5693.61    147.06 o
   6   0   0        1.10        0.00     13.19 o
   8   0   0      615.61      727.98     82.68 o
  10   0   0       18.47       19.08     26.55 o
   2   1   0     2933.47     2743.74     57.72 o
   4   1   0       91.09       98.00     13.83 o
   6   1   0     1360.42     1317.63     52.89 o
   8   1   0     2962.94     3328.12    121.52 o
  10   1   0       73.31       92.86     29.57 o
   2   2   0     1587.59     1619.21     42.58 o
   4   2   0     6616.98     7205.74    142.56 o
   6   2   0       10.44        9.16     10.41 o
   8   2   0     1057.54     1149.83     60.58 o
  10   2   0      554.23      526.33     61.69 o
   2   3   0     2230.04     2008.78     52.51 o
   4   3   0     4252.41     4559.55    104.22 o
   6   3   0      788.42      747.82     44.82 o
   8   3   0     1781.13     2065.33     80.89 o
  10   3   0        0.20        6.82     22.83 o
   0   4   0     3470.85     3133.89    128.75 o
   2   4   0        0.08        1.58      4.78 o
   4   4   0      102.06       84.43     14.03 o
   6   4   0      559.56      518.82     39.95 o
   8   4   0      162.94      178.01     28.07 o
  10   4   0      254.29      240.46     37.04 o
   2   5   0     7959.14     8986.08    153.83 o
   4   5   0     4934.34     5118.44    121.99 o
   6   5   0        4.87        0.00      9.57 o
   8   5   0       82.85       74.51     21.24 o
  10   5   0       25.99       44.54     24.51 o
   0   6   0      395.35      316.43     51.51 o
   2   6   0     1007.72     1047.45     39.17 o
   4   6   0      151.98      135.28     20.44 o
   6   6   0     1549.44     1548.04     66.72 o
   8   6   0        8.99        0.00     15.48 o
  10   6   0        1.07       15.35     20.56 o
   2   7   0     2653.83     2784.20     73.34 o
   4   7   0      216.66      205.40     26.75 o
   6   7   0      986.88      920.51     59.36 o
   8   7   0       69.14       61.26     20.51 o
   0   8   0      277.29      300.22     56.90 o
   2   8   0     2161.17     2182.80     80.31 o
   4   8   0     1357.69     1345.06     66.38 o
   6   8   0     1442.80     1698.40     81.49 o
   8   8   0       11.09        0.00     18.83 o
   2   9   0        3.08        0.00     11.64 o
   4   9   0       18.34        0.00     16.59 o
   6   9   0       20.06       43.62     27.71 o
   8   9   0      186.14      168.43     43.80 o
   0  10   0     1287.62     1601.74    139.64 o
   2  10   0     1706.29     1924.68     84.06 o
   4  10   0        0.06       15.60     22.41 o
   6  10   0      422.40      479.91     84.69 o
   2  11   0       99.31      172.06     38.80 o
   4  11   0       11.88       36.80     45.33 o
   2  12   0      159.05      226.38     39.04 o
   1   1   1      266.49      291.09      8.08 o
   2   1   1      659.17      561.54     12.07 o
   3   1   1     8845.42     9225.38    106.61 o
   4   1   1      392.13      431.65     15.06 o
   5   1   1       73.69       59.91      7.28 o
   6   1   1      895.28      928.00     37.29 o
   7   1   1      345.98      383.31     27.07 o
   8   1   1      837.92      897.76     42.87 o
   9   1   1       13.33        8.66     12.53 o
  10   1   1       20.03       36.78     16.58 o
  11   1   1       32.05        0.00     18.62 o
   0   2   1     6141.50     6447.63    113.22 o
   1   2   1     6079.86     5933.56     58.86 o
   2   2   1     1521.55     1421.58     24.00 o
   3   2   1      527.56      450.57     16.76 o
   4   2   1      655.03      613.90     21.69 o
   5   2   1     3590.21     3773.72     58.22 o
   6   2   1       84.91       61.14     10.21 o
   7   2   1       19.79       12.40      8.08 o
   8   2   1      520.23      497.55     33.26 o
   9   2   1     1261.10     1460.03     54.44 o
  10   2   1        2.16        0.00     14.61 o
  11   2   1      110.22        0.00     19.34 o
   1   3   1       12.34        4.54      2.73 o
   2   3   1      135.93      136.71      9.32 o
   3   3   1     3596.12     4105.91     74.99 o
   4   3   1        2.21        9.53      4.76 o
   5   3   1       43.12       37.10      7.97 o
   6   3   1      454.50      496.72     26.45 o
   7   3   1      364.80      333.14     23.85 o
   8   3   1     1154.82     1099.69     43.68 o
   9   3   1      711.42      778.09     44.28 o
  10   3   1        5.82        0.00     14.50 o
  11   3   1       62.51       40.05     23.33 o
   0   4   1     4138.75     4277.58    113.80 o
   1   4   1     1881.95     1799.50     35.80 o
   2   4   1       13.95       18.03      4.31 o
   3   4   1      300.67      385.87     19.08 o
   4   4   1      410.71      358.23     20.16 o
   5   4   1     1079.87      972.94     45.61 o
   6   4   1      182.04      184.67     17.10 o
   7   4   1       20.90       19.03      9.12 o
   8   4   1      130.77       96.29     15.01 o
   9   4   1      188.95      176.25     20.62 o
  10   4   1       80.95       75.01     18.87 o
  11   4   1        0.22        0.00     18.36 o
   1   5   1       48.16       54.68      8.03 o
   2   5   1      443.59      507.68     19.28 o
   3   5   1     2449.57     2592.63     52.51 o
   4   5   1      234.44      184.83     15.83 o
   5   5   1      142.55      126.63     14.28 o
   6   5   1      144.88      153.98     16.36 o
   7   5   1       13.30       21.60      9.96 o
   8   5   1      145.56      134.10     18.81 o
   9   5   1      113.52       99.69     22.78 o
  10   5   1      118.00       66.00     34.36 o
   0   6   1      276.99      375.28     38.02 o
   1   6   1      639.64      566.50     23.59 o
   2   6   1       35.22       28.02      6.44 o
   3   6   1      528.04      593.12     27.05 o
   4   6   1        1.22       18.53      7.53 o
   5   6   1      193.32      141.04     15.84 o
   6   6   1       18.39       13.40      9.16 o
   7   6   1        5.05        0.00      9.03 o
   8   6   1      366.79      375.62     29.98 o
   9   6   1       13.96       13.51     13.41 o
  10   6   1       41.38       51.53     17.33 o
   1   7   1       42.59       22.00      8.41 o
   2   7   1      197.67      190.02     14.43 o
   3   7   1      113.65       90.17     11.13 o
   4   7   1      450.67      450.51     27.31 o
   5   7   1       51.78       48.30     11.82 o
   6   7   1      352.67      374.51     27.64 o
   7   7   1      189.12      243.99     22.85 o
   8   7   1      207.96      225.53     24.31 o
   9   7   1       33.26       33.64     15.62 o
   0   8   1      526.95      555.50     53.82 o
   1   8   1     1872.12     2188.63     60.09 o
   2   8   1      724.06      829.53     60.81 o
   3   8   1        3.01        5.17      6.99 o
   4   8   1       25.20       23.55     10.98 o
   5   8   1       49.09       49.91     13.84 o
   6   8   1      585.47      630.04     40.90 o
   7   8   1        0.81        0.73     11.71 o
   8   8   1       11.88        9.35     14.69 o
   9   8   1       19.65        9.69     17.71 o
   1   9   1      753.87      828.94     56.74 o
   2   9   1        0.59        0.00      8.12 o
   3   9   1      310.22      326.20     26.02 o
   4   9   1      182.83      170.42     27.05 o
   5   9   1        7.83       10.28     14.43 o
   6   9   1       35.99       28.51     18.54 o
   7   9   1       59.69       55.45     22.18 o
   8   9   1      113.17      122.63     25.80 o
   0  10   1       32.66       20.09     25.19 o
   1  10   1      927.78     1000.68     57.56 o
   2  10   1        4.00        0.00      9.27 o
   3  10   1      319.95      306.36     28.91 o
   4  10   1       75.36       81.43     19.83 o
   5  10   1       36.99       55.60     20.20 o
   6  10   1       11.43        5.46     17.43 o
   7  10   1        9.65       53.60     24.23 o
   1  11   1      359.74      408.85     35.42 o
   2  11   1        5.11        0.64     12.80 o
   3  11   1       35.74       60.58     17.51 o
   4  11   1        6.24       10.41     17.60 o
   5  11   1        5.23       10.54     19.45 o
   0  12   1        2.59       14.13     51.24 o
   1  12   1       37.15       31.89     19.24 o
   2  12   1       27.36       66.92     18.44 o
   3  12   1       28.28       45.79     22.81 o
   1   0   2     2339.68     2275.86     38.06 o
   2   0   2     4670.20     4393.81     70.52 o
   3   0   2     5007.28     4815.94     81.44 o
   4   0   2     2746.83     3018.75     74.04 o
   5   0   2     2264.71     2500.22     88.66 o
   6   0   2       32.12       34.04     11.12 o
   7   0   2     1050.34      965.68     51.42 o
   8   0   2      378.25      403.12     46.48 o
   9   0   2      504.70      461.98     53.16 o
  10   0   2      147.76      175.37     36.93 o
  11   0   2       33.69        0.00     39.36 o
   1   1   2      648.16      641.69     11.97 o
   2   1   2     3164.43     3071.31     33.54 o
   3   1   2       31.48       33.94      3.71 o
   4   1   2     2744.40     3081.25     48.87 o
   5   1   2      105.17       83.53      8.37 o
   6   1   2       12.22        4.47      5.50 o
   7   1   2      194.25      183.52     19.65 o
   8   1   2       26.40       29.53     11.19 o
   9   1   2       75.41       78.28     18.19 o
  10   1   2        6.43        0.00     13.15 o
  11   1   2       11.16        8.44     18.94 o
   0   2   2     9936.07    10276.10    175.93 o
   1   2   2       11.42        4.69      2.00 o
   2   2   2        2.79        1.16      1.76 o
   3   2   2      203.25      203.26      9.13 o
   4   2   2      869.16      874.01     25.23 o
   5   2   2      628.28      706.16     20.37 o
   6   2   2      687.46      660.35     32.14 o
   7   2   2      267.09      288.94     22.51 o
   8   2   2      581.93      523.11     34.03 o
   9   2   2       13.01        3.61     12.89 o
  10   2   2      124.28       97.81     23.27 o
  11   2   2        0.98       15.51     18.48 o
   1   3   2     5080.42     5121.17     65.90 o
   2   3   2        6.31        3.66      3.81 o
   3   3   2       80.30       92.38      7.47 o
   4   3   2     1345.70     1535.30     42.96 o
   5   3   2      502.69      527.15     24.67 o
   6   3   2      361.36      336.49     22.44 o
   7   3   2      321.38      303.48     27.83 o
   8   3   2      318.98      268.23     23.98 o
   9   3   2       28.44       34.91     13.64 o
  10   3   2      195.28      267.07     29.56 o
  11   3   2       26.37       31.50     19.95 o
   0   4   2    13348.94    14824.37    255.64 o
   1   4   2       62.33       32.75      6.11 o
   2   4   2      447.69      497.84     17.02 o
   3   4   2     1370.50     1289.26     34.31 o
   4   4   2      413.39      455.22     22.31 o
   5   4   2      644.06      643.79     33.06 o
   6   4   2       18.31       11.47      7.42 o
   7   4   2       56.29       44.46     11.05 o
   8   4   2      130.36      136.45     17.35 o
   9   4   2      218.38      180.55     25.23 o
  10   4   2        8.71        0.00     12.21 o
  11   4   2       16.02       28.48     22.00 o
   1   5   2     1346.53     1405.31     36.41 o
   2   5   2      725.92      662.69     21.00 o
   3   5   2     1374.12     1279.71     34.41 o
   4   5   2       33.60       10.60      6.60 o
   5   5   2      103.53      115.68     18.71 o
   6   5   2      490.56      532.85     29.78 o
   7   5   2      953.94      887.97     42.98 o
   8   5   2        8.97       11.07     10.91 o
   9   5   2        0.16        0.00     10.95 o
  10   5   2       24.11        0.00     16.05 o
   0   6   2     2445.23     2871.95    100.08 o
   1   6   2     1583.89     1746.94     43.27 o
   2   6   2       25.11       34.44      6.64 o
   3   6   2      424.70      383.46     21.08 o
   4   6   2      893.32      909.95     33.84 o
   5   6   2     1011.78     1042.14     38.05 o
   6   6   2      381.01      360.45     26.09 o
   7   6   2       15.11       24.20     12.22 o
   8   6   2        0.58        0.26     10.93 o
   9   6   2       10.56        0.20     12.31 o
  10   6   2       80.23       45.34     18.79 o
   1   7   2       17.67       33.47      8.04 o
   2   7   2      202.16      206.52     14.67 o
   3   7   2      133.86      129.39     13.25 o
   4   7   2      321.17      341.14     24.11 o
   5   7   2       49.52       31.07     11.22 o
   6   7   2        0.65        3.12     10.02 o
   7   7   2      213.98      187.65     20.78 o
   8   7   2      234.34      314.52     28.38 o
   9   7   2        0.42        0.00     13.25 o
   0   8   2        0.00        0.00     12.81 o
   1   8   2      182.36      154.09     20.53 o
   2   8   2       13.03       22.06      7.04 o
   3   8   2      560.94      526.22     30.48 o
   4   8   2       11.93       11.37      9.86 o
   5   8   2        0.81        1.11      9.96 o
   6   8   2       73.29       66.41     15.94 o
   7   8   2       45.89       56.63     15.48 o
   8   8   2       21.94       43.93     17.40 o
   9   8   2       32.13       28.85     18.83 o
   1   9   2      294.25      237.11     25.22 o
   2   9   2      300.29      301.03     25.29 o
   3   9   2        2.77        4.76      9.32 o
   4   9   2      308.57      295.30     37.91 o
   5   9   2      383.19      467.29     40.36 o
   6   9   2       43.42       43.53     23.87 o
   7   9   2      136.80      118.63     27.86 o
   8   9   2       10.21        0.00     18.14 o
   0  10   2       43.22       20.20     23.11 o
   1  10   2       16.73       13.22     13.89 o
   2  10   2      319.87      381.29     32.07 o
   3  10   2      401.07      412.27     34.36 o
   4  10   2       30.04       49.31     17.17 o
   5  10   2       18.84        0.00     15.89 o
   6  10   2      182.01      188.86     32.98 o
   7  10   2        2.64       18.24     20.30 o
   1  11   2        2.97        0.00     12.39 o
   2  11   2        0.90        0.00     11.72 o
   3  11   2       89.76       98.46     22.32 o
   4  11   2        9.90       27.84     19.59 o
   5  11   2        5.60        2.93     18.93 o
   0  12   2       80.97      123.36     39.94 o
   1  12   2      138.49      193.03     29.49 o
   2  12   2        0.17       12.62     15.93 o
   3  12   2      162.22      232.82     41.98 o
   1   1   3     2046.83     2114.44     33.03 o
   2   1   3      165.74      154.18      7.23 o
   3   1   3     1316.40     1123.18     25.37 o
   4   1   3     4875.38     5595.25     74.11 o
   5   1   3      444.67      419.71     17.28 o
   6   1   3      369.77      287.36     16.48 o
   7   1   3      305.79      312.71     28.61 o
   8   1   3     4082.15     4667.98     98.15 o
   9   1   3     1402.51     1501.36     54.58 o
  10   1   3        1.65        0.00     13.42 o
  11   1   3        0.99        0.00     15.14 o
   0   2   3     8834.68     9203.78    193.34 o
   1   2   3     1222.74     1381.27     24.45 o
   2   2   3      981.33      920.59     15.89 o
   3   2   3      359.56      344.65      9.89 o
   4   2   3     3669.52     3934.49     57.06 o
   5   2   3      488.84      580.09     28.93 o
   6   2   3      482.81      417.89     23.85 o
   7   2   3     2766.69     3142.19     72.54 o
   8   2   3      378.88      355.31     28.64 o
   9   2   3        1.43        1.54     10.47 o
  10   2   3       30.53       43.13     15.81 o
  11   2   3       76.50       48.83     30.65 o
   1   3   3       15.09       20.27      4.34 o
   2   3   3        1.04        2.04      2.46 o
   3   3   3      127.42      164.05     12.47 o
   4   3   3      163.41      206.81     11.32 o
   5   3   3      587.96      556.33     25.31 o
   6   3   3      149.36      115.97     16.23 o
   7   3   3        0.59        0.00      7.25 o
   8   3   3      116.78      124.70     17.57 o
   9   3   3      910.58      855.65     45.94 o
  10   3   3      532.74      587.63     42.48 o
  11   3   3       42.45       10.06     24.36 o
   0   4   3        0.13        6.13      6.70 o
   1   4   3      244.36      277.11     12.02 o
   2   4   3      534.69      601.76     17.34 o
   3   4   3     1179.75     1223.85     23.95 o
   4   4   3       16.61       18.52      5.12 o
   5   4   3       46.67       47.39      9.13 o
   6   4   3        6.07        0.00      6.61 o
   7   4   3      926.11      941.89     39.32 o
   8   4   3     1027.91     1082.26     45.15 o
   9   4   3      151.53      204.15     23.56 o
  10   4   3       56.05      109.09     21.50 o
  11   4   3        0.14        0.00     17.35 o
   1   5   3     1561.31     1609.63     38.92 o
   2   5   3      608.88      540.06     17.73 o
   3   5   3       26.61        6.41      4.41 o
   4   5   3       23.62       22.53      7.32 o
   5   5   3      177.13      162.31     15.88 o
   6   5   3      348.55      297.66     22.66 o
   7   5   3       24.06       22.50      9.98 o
   8   5   3      229.75      223.30     23.56 o
   9   5   3        0.00        7.24     12.77 o
  10   5   3       95.71       96.90     40.42 o
   0   6   3       14.65       21.33      8.02 o
   1   6   3      131.45       97.16     13.34 o
   2   6   3     1010.77     1041.10     27.41 o
   3   6   3       34.35       36.43      7.43 o
   4   6   3       51.93       60.58     15.57 o
   5   6   3      845.93      938.37     36.83 o
   6   6   3     2385.69     2503.16     61.57 o
   7   6   3      231.53      212.40     21.39 o
   8   6   3        1.97        5.43     10.56 o
   9   6   3       28.55       37.59     17.97 o
  10   6   3        3.27       18.98     17.22 o
   1   7   3      356.73      321.95     26.68 o
   2   7   3      369.05      373.30     21.71 o
   3   7   3       26.78       23.12      7.36 o
   4   7   3        0.02        0.00      6.76 o
   5   7   3      132.07      136.53     17.00 o
   6   7   3      188.28      215.03     21.23 o
   7   7   3      103.78       70.84     15.18 o
   8   7   3      107.84      133.98     19.84 o
   9   7   3        0.25        0.00     14.23 o
   0   8   3       90.09      126.31     28.82 o
   1   8   3      333.35      305.66     25.12 o
   2   8   3      157.02      189.33     18.29 o
   3   8   3      140.18      163.18     17.86 o
   4   8   3       33.95       17.45     10.99 o
   5   8   3     1118.15     1179.50     51.43 o
   6   8   3     1495.71     1712.67     59.65 o
   7   8   3      251.95      265.88     28.16 o
   8   8   3        0.24        2.93     13.81 o
   9   8   3        1.78       27.43     20.84 o
   1   9   3       30.10       38.19     13.30 o
   2   9   3      664.43      714.05     37.27 o
   3   9   3      208.52      177.14     21.05 o
   4   9   3        1.89       13.72     11.10 o
   5   9   3        9.30        2.26     11.33 o
   6   9   3      219.45      261.56     28.74 o
   7   9   3       32.32       59.66     17.93 o
   8   9   3       21.34       26.83     20.78 o
   0  10   3       83.35       76.22     29.83 o
   1  10   3        7.55        0.00     11.13 o
   2  10   3       71.00       64.16     13.82 o
   3  10   3       13.74        9.35     11.01 o
   4  10   3        6.73        0.00     12.87 o
   5  10   3        2.23        9.45     15.88 o
   6  10   3      227.56      196.53     52.55 o
   7  10   3       27.43       28.89     22.11 o
   1  11   3      134.30      115.12     19.89 o
   2  11   3      145.02      204.80     23.67 o
   3  11   3      120.88      132.16     22.47 o
   4  11   3       63.39       60.70     21.18 o
   5  11   3       23.67       10.85     20.48 o
   0  12   3       11.23       33.06     32.61 o
   1  12   3        3.94        0.00     16.69 o
   2  12   3        0.99       16.58     14.96 o
   3  12   3      136.45      224.74     31.52 o
   0   0   4      407.51      440.86     14.89 o
   1   0   4    19015.65    18796.33    522.43 o
   2   0   4     1485.83     1351.69     31.84 o
   3   0   4      718.59      752.88     23.33 o
   4   0   4     2340.46     2439.38     54.14 o
   5   0   4      126.29      126.62     13.63 o
   6   0   4     2292.74     2400.18     73.92 o
   7   0   4      139.61      136.43     22.73 o
   8   0   4      162.92      174.31     26.93 o
   9   0   4        0.07       14.84     16.46 o
  10   0   4        9.88       22.53     18.87 o
  11   0   4       38.76       89.74     39.09 o
   1   1   4     3212.17     3238.28     32.28 o
   2   1   4     2733.08     2645.89     34.91 o
   3   1   4       50.10       46.26      4.41 o
   4   1   4     1073.04     1081.74     23.38 o
   5   1   4        0.15        2.74      4.00 o
   6   1   4      339.86      318.31     20.05 o
   7   1   4       77.64       66.76     12.66 o
   8   1   4      143.86      137.25     18.40 o
   9   1   4      607.97      675.24     40.99 o
  10   1   4      191.36      211.71     27.34 o
  11   1   4       60.89       13.13     28.08 o
   0   2   4     5066.34     5648.38     88.54 o
   1   2   4     3466.50     3586.15     45.77 o
   2   2   4      858.33      821.05     16.32 o
   3   2   4       20.33       19.26      4.01 o
   4   2   4      117.61       97.02      6.59 o
   5   2   4      652.11      605.50     23.00 o
   6   2   4      170.72      155.32     16.21 o
   7   2   4      753.89      680.15     34.56 o
   8   2   4       86.43       55.62     13.31 o
   9   2   4      378.96      389.95     39.23 o
  10   2   4        0.01        8.07     13.43 o
  11   2   4        3.73       11.00     18.14 o
   1   3   4     2697.44     2974.98     40.04 o
   2   3   4      791.68      656.79     14.12 o
   3   3   4      733.20      719.08     17.76 o
   4   3   4     1114.78     1234.82     27.38 o
   5   3   4      181.83      180.64     15.30 o
   6   3   4      578.01      702.33     31.06 o
   7   3   4       71.39       57.95     12.52 o
   8   3   4      536.28      516.30     34.02 o
   9   3   4       17.79        7.77     11.44 o
  10   3   4       41.59       76.94     18.58 o
  11   3   4        9.43        8.91     16.02 o
   0   4   4      169.93      117.80      9.96 o
   1   4   4      411.91      423.00     14.24 o
   2   4   4      704.54      622.79     20.70 o
   3   4   4     1835.72     1887.50     30.97 o
   4   4   4       25.32       26.54      5.76 o
   5   4   4      239.61      220.75     17.77 o
   6   4   4      346.00      314.12     22.35 o
   7   4   4      315.94      300.95     24.05 o
   8   4   4       72.50       68.23     19.35 o
   9   4   4       36.94       42.92     17.41 o
  10   4   4        0.02        0.00     13.86 o
  11   4   4       67.13       56.64     21.43 o
   1   5   4      349.34      425.30     20.79 o
   2   5   4      248.02      183.08     12.79 o
   3   5   4      921.48      937.93     21.74 o
   4   5   4      156.61      121.58     13.17 o
   5   5   4     1408.12     1404.84     40.63 o
   6   5   4      260.46      232.92     20.26 o
   7   5   4      287.90      308.73     24.58 o
   8   5   4      483.76      446.07     31.58 o
   9   5   4       24.74       25.12     13.03 o
  10   5   4        4.82       12.90     16.00 o
   0   6   4       78.22       66.41     11.76 o
   1   6   4       34.68       29.21      6.85 o
   2   6   4       24.54       30.28      6.14 o
   3   6   4        0.91        1.98      5.41 o
   4   6   4        5.98        7.35      7.42 o
   5   6   4     1354.15     1347.86     41.49 o
   6   6   4      647.10      628.45     40.67 o
   7   6   4        0.01        4.71      9.28 o
   8   6   4        1.86        5.92     10.45 o
   9   6   4       74.79       83.28     19.86 o
  10   6   4       54.54       34.12     18.45 o
   1   7   4       41.09       49.15     10.75 o
   2   7   4       26.08        2.36      5.74 o
   3   7   4       85.40       55.88     14.14 o
   4   7   4      359.55      352.99     27.44 o
   5   7   4        6.16       16.96      9.93 o
   6   7   4      278.73      311.40     25.34 o
   7   7   4      139.75      144.60     19.25 o
   8   7   4       25.01       12.64     12.85 o
   9   7   4       12.01       28.90     17.70 o
   0   8   4      249.09      198.90     34.91 o
   1   8   4       49.05       59.18     11.43 o
   2   8   4       93.65      131.62     14.33 o
   3   8   4      938.81      952.40     60.50 o
   4   8   4      594.16      644.47     50.52 o
   5   8   4      660.46      725.19     51.66 o
   6   8   4      118.74      103.45     18.87 o
   7   8   4       16.79       26.75     14.36 o
   8   8   4       37.67       53.56     18.11 o
   1   9   4       72.84       49.18     12.07 o
   2   9   4      309.60      320.85     23.24 o
   3   9   4      118.99      154.92     19.03 o
   4   9   4        0.79        0.00     10.87 o
   5   9   4       25.31       55.80     14.85 o
   6   9   4        1.91        4.34     12.86 o
   7   9   4       53.37       13.62     15.84 o
   8   9   4        7.84        0.00     16.41 o
   0  10   4      374.11      434.47     57.16 o
   1  10   4      350.23      329.04     42.27 o
   2  10   4      223.99      210.68     22.24 o
   3  10   4       51.74       24.66     12.95 o
   4  10   4       36.58       11.92     15.40 o
   5  10   4      186.75      239.29     31.58 o
   6  10   4       61.04       29.26     20.18 o
   1  11   4      131.80      178.50     23.57 o
   2  11   4       46.99       88.23     17.02 o
   3  11   4        0.07       16.38     14.44 o
   4  11   4        2.77        1.60     17.24 o
   5  11   4      154.97      155.96     39.98 o
   0  12   4      451.95      894.09    252.00 o
   1  12   4        0.32        8.73     16.45 o
   2  12   4       12.29       20.00     15.60 o
   3  12   4        2.14       10.24     17.64 o
   1   1   5    47897.55    50284.57    448.05 o
   2   1   5    14387.19    14819.80    150.37 o
   3   1   5    11486.75    12006.32    113.24 o
   4   1   5       29.67       39.04      4.75 o
   5   1   5       36.34       20.16      4.29 o
   6   1   5       17.14        6.61      5.09 o
   7   1   5       31.26       21.42     10.26 o
   8   1   5       40.93       60.53     12.59 o
   9   1   5      124.00      100.74     18.38 o
  10   1   5      113.28      111.90     19.30 o
  11   1   5       17.28       52.98     18.91 o
   0   2   5    22302.38    22537.98    310.95 o
   1   2   5     2702.95     2677.02     32.48 o
   2   2   5     2518.56     2534.50     37.84 o
   3   2   5       59.08       25.28      3.79 o
   4   2   5      972.43     1136.86     21.68 o
   5   2   5     1503.31     1558.71     29.21 o
   6   2   5     3218.48     3293.43     86.46 o
   7   2   5      362.93      415.76     27.98 o
   8   2   5      124.31      119.96     16.90 o
   9   2   5      529.75      625.62     40.14 o
  10   2   5      205.13      178.51     30.26 o
  11   2   5        6.18       16.04     27.04 o
   1   3   5     1163.95     1204.73     20.22 o
   2   3   5     1152.92     1282.74     22.76 o
   3   3   5        1.13        2.79      2.86 o
   4   3   5       63.18      100.32      6.96 o
   5   3   5      836.75      787.98     28.35 o
   6   3   5      274.97      253.60     20.88 o
   7   3   5        0.48        6.94      8.18 o
   8   3   5      967.57      781.31     54.78 o
   9   3   5      210.45      228.71     25.14 o
  10   3   5      129.92      134.12     20.77 o
  11   3   5        1.12        0.00     16.99 o
   0   4   5       11.94        4.74      3.31 o
   1   4   5      511.59      482.70     14.65 o
   2   4   5      463.64      387.38     12.94 o
   3   4   5      425.64      496.62     15.27 o
   4   4   5      132.96      141.86     10.96 o
   5   4   5      243.89      216.02     17.67 o
   6   4   5      251.05      262.16     20.80 o
   7   4   5       40.18       31.17     11.12 o
   8   4   5        0.15        0.00     11.64 o
   9   4   5       11.80        0.00     10.63 o
  10   4   5        7.52        0.00     13.07 o
  11   4   5        1.58        0.00     15.78 o
   1   5   5       98.02      112.68      8.94 o
   2   5   5      813.44      770.47     22.46 o
   3   5   5       14.93       18.44      4.59 o
   4   5   5       10.51        8.19      6.44 o
   5   5   5      438.19      381.00     24.05 o
   6   5   5      211.39      198.67     19.11 o
   7   5   5       32.80       14.44      9.51 o
   8   5   5      181.89      147.32     27.06 o
   9   5   5       13.17        4.95     11.63 o
  10   5   5      106.32       64.08     31.87 o
   0   6   5     1637.81     1834.79     62.73 o
   1   6   5     2408.24     2456.99     48.64 o
   2   6   5     1504.01     1560.51     34.21 o
   3   6   5        6.87       15.10      5.84 o
   4   6   5      939.98      906.64     33.37 o
   5   6   5      192.93      176.93     19.31 o
   6   6   5       42.07       58.80     12.41 o
   7   6   5        1.78        0.00      9.04 o
   8   6   5        2.58        0.00     11.00 o
   9   6   5       66.66       60.94     18.77 o
  10   6   5        0.01        0.00     13.60 o
   1   7   5      116.95       98.98     14.16 o
   2   7   5      487.03      445.03     23.81 o
   3   7   5       73.82       40.57     10.51 o
   4   7   5      316.31      281.22     24.50 o
   5   7   5       63.16       56.04     13.37 o
   6   7   5       14.18        0.00     14.16 o
   7   7   5     1058.49     1156.17     55.09 o
   8   7   5      211.81      221.59     28.11 o
   9   7   5       13.73        0.39     16.20 o
   0   8   5      332.54      264.63     39.81 o
   1   8   5       27.99       15.01      9.76 o
   2   8   5     1363.26     1441.19     41.07 o
   3   8   5        0.26        5.56      7.81 o
   4   8   5       89.87       85.89     16.00 o
   5   8   5      107.39       93.89     19.74 o
   6   8   5        4.73        3.83     10.83 o
   7   8   5        3.08       14.34     12.86 o
   8   8   5       12.03       13.44     16.60 o
   1   9   5        1.93        4.72      8.63 o
   2   9   5      441.50      486.04     28.88 o
   3   9   5     1329.17     1419.57     48.51 o
   4   9   5      767.55      899.89     55.34 o
   5   9   5        1.77        9.40     12.93 o
   6   9   5       40.39       26.34     15.75 o
   7   9   5       18.10       13.60     15.55 o
   8   9   5        8.48       11.89     20.18 o
   0  10   5      708.52      852.16     75.66 o
   1  10   5       13.92       18.71     15.29 o
   2  10   5        0.08        4.67     10.54 o
   3  10   5        2.15        0.00     10.85 o
   4  10   5      159.92      138.52     25.26 o
   5  10   5        0.62       14.48     16.54 o
   6  10   5        4.96       25.95     19.36 o
   1  11   5        9.47        1.19     12.76 o
   2  11   5       23.53       18.90     12.72 o
   3  11   5       63.07       83.94     20.51 o
   4  11   5      132.47      110.92     55.32 o
   5  11   5      126.22       69.56     66.74 o
   0  12   5      210.18       34.30     50.91 o
   1  12   5      126.03      210.69     56.04 o
   2  12   5       21.95       23.77     20.77 o
   0   0   6    10376.17    10243.25    204.43 o
   1   0   6    51311.79    53213.67    636.85 o
   2   0   6     4645.17     4559.87     77.19 o
   3   0   6     2771.12     2931.79     51.35 o
   4   0   6     4652.18     4897.25     79.56 o
   5   0   6      495.34      498.27     25.30 o
   6   0   6      106.89      105.50     14.30 o
   7   0   6       75.95       73.94     13.80 o
   8   0   6      345.91      357.51     37.95 o
   9   0   6       20.50       62.96     20.68 o
  10   0   6        1.80       27.35     20.04 o
  11   0   6      135.35      155.04     58.27 o
   1   1   6    12648.49    13366.19    133.74 o
   2   1   6       49.68       49.96      4.15 o
   3   1   6      135.31      143.39      7.97 o
   4   1   6     1179.41     1101.62     20.67 o
   5   1   6      836.09      776.66     18.40 o
   6   1   6     1278.46     1299.28     30.18 o
   7   1   6      995.59     1010.50     42.11 o
   8   1   6      287.96      267.99     23.26 o
   9   1   6        7.28       28.66     12.91 o
  10   1   6       27.12       25.13     16.22 o
  11   1   6        6.59       30.62     16.68 o
   0   2   6       10.72       13.25      3.28 o
   1   2   6    11307.75    12191.73    117.56 o
   2   2   6       16.02        5.79      3.36 o
   3   2   6       68.75       49.00      5.63 o
   4   2   6       59.43       31.61      4.54 o
   5   2   6      274.01      225.65     11.36 o
   6   2   6        7.80        0.00      6.99 o
   7   2   6        5.31       17.52      8.03 o
   8   2   6       11.85       12.28      8.74 o
   9   2   6      363.79      411.07     43.88 o
  10   2   6      287.19      329.43     35.38 o
  11   2   6      278.25      331.78     43.61 o
   1   3   6     1129.81     1290.95     24.97 o
   2   3   6     4424.47     4255.22     55.97 o
   3   3   6     1686.75     1898.26     35.87 o
   4   3   6        9.54        5.23      3.59 o
   5   3   6      250.75      224.30     16.82 o
   6   3   6     1306.52     1371.87     44.01 o
   7   3   6      302.07      306.10     24.88 o
   8   3   6       67.86       72.08     14.52 o
   9   3   6      373.77      422.85     42.08 o
  10   3   6        0.30        8.47     12.64 o
  11   3   6      122.14      187.61     36.03 o
   0   4   6        0.94        3.33      5.97 o
   1   4   6     2103.69     2228.08     35.20 o
   2   4   6     4474.55     5084.61     67.49 o
   3   4   6      154.69      131.03      8.70 o
   4   4   6       30.08       19.88      5.34 o
   5   4   6       22.07        6.82      6.33 o
   6   4   6      244.33      174.31     18.29 o
   7   4   6        1.11        2.47      7.94 o
   8   4   6       19.16       17.17     17.80 o
   9   4   6        0.86        3.07     11.58 o
  10   4   6      207.25      164.25     45.55 o
   1   5   6      607.27      643.64     21.29 o
   2   5   6     3221.51     3240.76     47.79 o
   3   5   6     1131.19     1236.79     25.28 o
   4   5   6     1093.04     1062.09     33.64 o
   5   5   6      292.92      212.37     18.21 o
   6   5   6       90.79       50.83     11.43 o
   7   5   6      960.29      904.43     43.41 o
   8   5   6       32.39       39.31     13.09 o
   9   5   6       43.97       45.13     15.24 o
  10   5   6       71.82       60.34     18.31 o
   0   6   6     1734.03     2083.83     67.63 o
   1   6   6       29.57       30.11      6.95 o
   2   6   6       41.47       38.56      6.46 o
   3   6   6        9.90       11.13      5.80 o
   4   6   6      264.49      289.24     21.22 o
   5   6   6        5.00       13.26      8.44 o
   6   6   6      934.34      875.29     38.68 o
   7   6   6      179.88      195.66     20.95 o
   8   6   6      266.90      322.94     29.76 o
   9   6   6       81.95       79.64     21.45 o
  10   6   6        0.85        0.00     16.17 o
   1   7   6      104.33       91.92     11.92 o
   2   7   6      986.56      970.73     29.92 o
   3   7   6     2251.20     2378.05     62.22 o
   4   7   6      140.87      131.05     17.17 o
   5   7   6      398.90      366.75     29.03 o
   6   7   6        1.21        4.79     10.32 o
   7   7   6      233.55      191.25     27.59 o
   8   7   6      128.64       94.54     20.62 o
   9   7   6       17.44       21.47     17.18 o
   0   8   6       30.70       47.78     40.85 o
   1   8   6     1014.49     1013.75     41.63 o
   2   8   6       45.93       30.31     10.65 o
   3   8   6       57.90       47.93     10.87 o
   4   8   6       84.26       84.50     16.08 o
   5   8   6      387.93      394.46     32.12 o
   6   8   6        0.01       10.49     12.22 o
   7   8   6       73.72       85.75     19.55 o
   8   8   6        6.50        3.15     15.69 o
   1   9   6        0.88        1.82      9.27 o
   2   9   6     1496.90     1619.08     47.11 o
   3   9   6        0.00        3.31      9.36 o
   4   9   6        0.08        6.30     11.06 o
   5   9   6       83.31      133.65     24.45 o
   6   9   6       36.18       12.09     15.56 o
   7   9   6       34.04       39.75     19.49 o
   0  10   6     1820.93     2152.70    159.70 o
   1  10   6      583.72      560.07     39.72 o
   2  10   6       29.39       29.67     15.14 o
   3  10   6       56.49       51.48     15.11 o
   4  10   6       59.11       85.32     20.17 o
   5  10   6        1.34        7.29     18.76 o
   6  10   6      194.19      167.52     78.57 o
   1  11   6       18.50       35.48     24.21 o
   2  11   6      131.84       88.79     20.25 o
   3  11   6        1.32        3.01     14.76 o
   4  11   6       22.81       31.38     23.02 o
   5  11   6        9.31       19.90     23.35 o
   0  12   6        1.73        0.00     46.84 o
   1  12   6      164.67      152.18     53.82 o
   2  12   6        0.43        0.00     22.04 o
   1   1   7      536.97      507.56     10.76 o
   2   1   7      133.05      160.82      9.25 o
   3   1   7     6992.71     7416.66     84.07 o
   4   1   7      790.47      853.53     18.14 o
   5   1   7     1762.67     1996.06     33.20 o
   6   1   7      429.66      436.10     18.45 o
   7   1   7       66.26       40.77      9.43 o
   8   1   7      149.34      114.75     15.72 o
   9   1   7      405.05      417.71     32.54 o
  10   1   7       38.60       24.55     14.09 o
  11   1   7        5.85       34.89     19.16 o
   0   2   7     4566.36     4495.12     65.40 o
   1   2   7     2945.87     3047.76     36.67 o
   2   2   7      980.05      867.57     15.44 o
   3   2   7     7139.51     7052.58    101.86 o
   4   2   7        4.72        5.33      3.52 o
   5   2   7       88.23       92.21      7.63 o
   6   2   7      497.57      517.35     22.44 o
   7   2   7       16.01        9.14      7.72 o
   8   2   7       30.57       26.57     10.61 o
   9   2   7       38.18       39.80     13.61 o
  10   2   7      161.55      141.21     23.85 o
  11   2   7       29.67       25.74     19.35 o
   1   3   7      229.09      198.71      9.86 o
   2   3   7      231.95      195.19      9.71 o
   3   3   7        7.87        9.16      3.52 o
   4   3   7      300.32      218.46     11.30 o
   5   3   7     1597.53     1543.38     34.58 o
   6   3   7       72.03       59.00     10.97 o
   7   3   7     2308.25     2477.16     58.11 o
   8   3   7      106.95       89.19     14.05 o
   9   3   7      101.56       92.26     17.52 o
  10   3   7        0.01        0.00     12.11 o
  11   3   7       11.12        5.42     15.72 o
   0   4   7     7176.65     7693.11    195.45 o
   1   4   7     5018.81     5051.33     64.85 o
   2   4   7      139.07      116.39      9.09 o
   3   4   7      630.64      614.83     19.97 o
   4   4   7      180.10      208.74     14.06 o
   5   4   7      541.01      534.92     26.77 o
   6   4   7       48.42       67.13     12.69 o
   7   4   7      232.71      175.75     20.75 o
   8   4   7      330.65      300.95     27.39 o
   9   4   7        8.79       10.79     11.43 o
  10   4   7       13.21        6.07     13.21 o
   1   5   7      464.75      565.98     16.99 o
   2   5   7     1755.26     1784.89     34.97 o
   3   5   7      654.24      533.64     17.31 o
   4   5   7      112.46       96.77     11.31 o
   5   5   7        0.55        0.00      6.14 o
   6   5   7       55.51       37.92     11.41 o
   7   5   7       54.47       45.66     12.34 o
   8   5   7        4.40        0.00     11.32 o
   9   5   7       10.36        7.34     13.19 o
  10   5   7       25.97        0.00     15.46 o
   0   6   7     1337.92     1447.39     54.51 o
   1   6   7      200.79      174.22     12.60 o
   2   6   7     1112.66     1210.37     30.37 o
   3   6   7       16.00       15.88      6.53 o
   4   6   7      172.70      157.87     17.42 o
   5   6   7      315.63      335.38     23.86 o
   6   6   7       16.11       17.45      9.89 o
   7   6   7      224.95      190.79     22.51 o
   8   6   7      247.55      270.56     27.81 o
   9   6   7      244.93      165.06     47.97 o
  10   6   7       41.80       45.96     18.90 o
   1   7   7       29.36       31.77      7.31 o
   2   7   7     3072.97     3196.75     73.19 o
   3   7   7      405.81      382.52     29.89 o
   4   7   7      261.00      220.57     36.32 o
   5   7   7      463.45      549.32     38.60 o
   6   7   7      163.60      192.40     22.31 o
   7   7   7      394.85      478.49     37.27 o
   8   7   7       38.94       44.12     17.14 o
   9   7   7       93.25       51.23     22.41 o
   0   8   7        9.17       11.92     19.73 o
   1   8   7      582.08      692.92     43.16 o
   2   8   7       67.56       49.78     16.67 o
   3   8   7      777.36      805.66     50.78 o
   4   8   7       43.86       29.94     12.24 o
   5   8   7      168.94      138.96     20.08 o
   6   8   7       12.84        0.00     10.82 o
   7   8   7        1.97       10.67     16.19 o
   8   8   7        0.40        0.00     17.54 o
   1   9   7       37.52       51.80     12.95 o
   2   9   7      640.59      666.68     33.27 o
   3   9   7      260.39      306.78     25.64 o
   4   9   7      163.28      153.53     25.20 o
   5   9   7      265.31      292.66     33.14 o
   6   9   7       34.29       48.55     19.76 o
   7   9   7      120.89       41.29     28.44 o
   0  10   7        0.11        0.00     26.62 o
   1  10   7        4.98        5.40     12.65 o
   2  10   7        0.00        8.91     11.35 o
   3  10   7      119.93      110.87     18.57 o
   4  10   7        4.95       27.07     15.63 o
   5  10   7       10.03       30.33     16.94 o
   6  10   7      130.37       59.71     28.48 o
   1  11   7        5.00       26.00     40.52 o
   2  11   7       71.74       31.77     23.49 o
   3  11   7      104.83       41.90     42.51 o
   4  11   7       38.87       29.79     23.57 o
   5  11   7       13.65        0.00     19.82 o
   0  12   7      230.59       10.99     52.12 o
   1  12   7       53.46       55.78     30.39 o
   2  12   7      149.55      145.13     67.64 o
   0   0   8     2119.69     2360.98     59.46 o
   1   0   8    18405.71    19337.92    267.96 o
   2   0   8    23550.42    25018.71    311.51 o
   3   0   8     2200.76     2282.43     50.60 o
   4   0   8     1954.67     2172.80     46.01 o
   5   0   8       36.71       61.39      9.65 o
   6   0   8     2796.12     3119.56     74.50 o
   7   0   8      241.44      201.27     25.02 o
   8   0   8      873.65      822.46     81.43 o
   9   0   8      204.88      261.01     35.63 o
  10   0   8       13.14        5.76     23.15 o
  11   0   8      302.10      437.21     70.73 o
   1   1   8        2.76        5.72      1.90 o
   2   1   8     2612.32     2624.88     36.59 o
   3   1   8       25.29       16.83      3.41 o
   4   1   8     1598.52     1689.65     29.51 o
   5   1   8        6.23       10.68      4.24 o
   6   1   8     1613.50     1676.23     38.21 o
   7   1   8      863.34      878.89     31.78 o
   8   1   8      500.95      479.82     30.45 o
   9   1   8       23.89       30.24     12.78 o
  10   1   8      218.48      245.39     26.49 o
  11   1   8       66.10       63.28     25.78 o
   0   2   8      152.42      120.58      8.06 o
   1   2   8       37.36       22.42      3.08 o
   2   2   8       45.89       57.95      4.63 o
   3   2   8       92.39       78.16      6.43 o
   4   2   8      234.61      266.15     17.27 o
   5   2   8       11.99        4.52      4.00 o
   6   2   8      225.39      268.32     16.96 o
   7   2   8      622.28      567.65     27.45 o
   8   2   8     1449.32     1452.73     45.14 o
   9   2   8       42.22       33.93     13.61 o
  10   2   8       57.99       51.82     17.46 o
  11   2   8      622.77      780.05     64.23 o
   1   3   8     2179.21     2324.02     35.14 o
   2   3   8     4697.45     4575.87     50.65 o
   3   3   8      425.91      456.87     13.69 o
   4   3   8     1277.44     1284.15     44.70 o
   5   3   8      348.00      326.15     16.32 o
   6   3   8      754.13      792.13     30.66 o
   7   3   8      150.16      135.71     17.95 o
   8   3   8      775.28      739.37     45.22 o
   9   3   8      217.49      154.40     22.53 o
  10   3   8      230.75      201.97     26.23 o
  11   3   8      169.82      106.66     33.62 o
   0   4   8      105.35      136.59     13.52 o
   1   4   8      498.84      493.94     21.02 o
   2   4   8      177.03      153.94      9.52 o
   3   4   8      270.85      228.72     15.84 o
   4   4   8     2121.60     2120.15     46.60 o
   5   4   8      242.25      257.96     19.45 o
   6   4   8     3422.79     3711.31     79.97 o
   7   4   8      200.45      186.96     19.95 o
   8   4   8       41.97       26.09     12.96 o
   9   4   8      138.97      181.74     21.10 o
  10   4   8       29.85        3.88     14.65 o
   1   5   8      270.21      219.97     12.75 o
   2   5   8      772.43      629.17     19.55 o
   3   5   8      534.95      489.86     19.49 o
   4   5   8      330.04      359.26     31.48 o
   5   5   8     2873.95     3069.95     65.52 o
   6   5   8      448.97      473.95     30.52 o
   7   5   8      612.07      665.37     38.05 o
   8   5   8       70.59       56.28     14.45 o
   9   5   8        6.35        0.00     11.12 o
  10   5   8        0.00        2.58     13.90 o
   0   6   8       75.27       34.77     22.43 o
   1   6   8      471.99      520.37     22.45 o
   2   6   8        9.97        2.43      5.61 o
   3   6   8        9.89        7.31      6.18 o
   4   6   8       22.14       30.41      8.98 o
   5   6   8      427.57      436.35     29.45 o
   6   6   8      483.97      552.96     39.02 o
   7   6   8      118.03      140.68     19.52 o
   8   6   8        5.96       16.60     11.84 o
   9   6   8        7.77        7.88     16.85 o
   1   7   8       22.37       19.16      6.79 o
   2   7   8       21.90       19.38      6.38 o
   3   7   8      440.73      452.90     32.15 o
   4   7   8      151.39      133.73     17.12 o
   5   7   8      162.88      139.35     21.27 o
   6   7   8      213.36      199.09     22.95 o
   7   7   8      133.66      109.43     19.52 o
   8   7   8       31.11       65.37     20.26 o
   9   7   8      137.98      109.04     46.53 o
   0   8   8      929.21     1171.76     60.31 o
   1   8   8      111.25      102.42     12.43 o
   2   8   8      288.02      334.58     22.41 o
   3   8   8       87.67       82.05     13.50 o
   4   8   8       12.12       28.27     11.71 o
   5   8   8      343.29      333.50     33.34 o
   6   8   8       58.82       69.72     17.90 o
   7   8   8        4.13        0.00     14.55 o
   8   8   8        7.22       24.83     18.69 o
   1   9   8       89.26       83.97     13.32 o
   2   9   8       22.85       21.83     10.80 o
   3   9   8       36.24       33.52     13.49 o
   4   9   8      365.75      430.91     42.79 o
   5   9   8      136.70      134.66     23.25 o
   6   9   8        1.57       21.58     16.05 o
   7   9   8      210.04      114.06     74.38 o
   0  10   8        1.14       38.04     33.04 o
   1  10   8      243.31      186.56     33.20 o
   2  10   8      278.96      283.76     33.86 o
   3  10   8        0.20       15.35     12.27 o
   4  10   8        0.94        0.00     14.65 o
   5  10   8       27.59        3.76     17.63 o
   6  10   8       12.50       12.73     21.19 o
   1  11   8       33.62        0.00     41.01 o
   2  11   8       48.45       43.04     23.37 o
   3  11   8       57.08       83.85     40.72 o
   4  11   8       23.14       30.37     27.70 o
   0  12   8       48.52       12.04     51.73 o
   1  12   8       10.82        0.00     30.51 o
   1   1   9     1600.92     1831.37     26.23 o
   2   1   9      496.67      502.07     13.33 o
   3   1   9     2855.58     3062.44     39.33 o
   4   1   9     1308.46     1337.48     26.00 o
   5   1   9     1419.42     1559.87     35.30 o
   6   1   9      414.99      387.52     19.26 o
   7   1   9      868.77      909.38     29.63 o
   8   1   9      115.26      146.03     17.63 o
   9   1   9      448.92      437.79     33.51 o
  10   1   9      228.41      197.80     24.55 o
  11   1   9       58.86      100.44     22.91 o
   0   2   9     5400.64     5008.74     82.05 o
   1   2   9     5165.70     5291.21     58.07 o
   2   2   9        5.20        2.95      2.59 o
   3   2   9     5321.52     5609.26     62.79 o
   4   2   9       78.92       67.95      9.28 o
   5   2   9        1.32        0.00      4.01 o
   6   2   9     1506.09     1585.71     36.44 o
   7   2   9       27.60       27.61      8.01 o
   8   2   9       97.12      140.96     17.42 o
   9   2   9      258.45      326.52     29.02 o
  10   2   9      113.04      149.33     23.37 o
  11   2   9       15.48       24.35     18.01 o
   1   3   9      613.15      656.66     14.11 o
   2   3   9     1034.27     1015.57     18.57 o
   3   3   9       99.90      101.06      8.01 o
   4   3   9      584.92      588.91     17.03 o
   5   3   9        1.20        1.84      4.66 o
   6   3   9      504.31      512.59     25.01 o
   7   3   9       90.91       85.80     13.43 o
   8   3   9       47.11       49.79     12.11 o
   9   3   9       13.77        6.77     11.22 o
  10   3   9      333.15      347.80     42.35 o
   0   4   9      331.79      381.80     19.13 o
   1   4   9      739.23      644.42     18.14 o
   2   4   9     2745.07     2799.64     40.48 o
   3   4   9        8.16        6.15      4.19 o
   4   4   9       45.25       42.46      7.04 o
   5   4   9      504.06      481.99     26.28 o
   6   4   9     1783.95     1826.46     45.05 o
   7   4   9      997.05     1018.25     38.63 o
   8   4   9      230.19      201.74     20.40 o
   9   4   9       26.11       19.25     12.18 o
  10   4   9        2.05        0.00     15.21 o
   1   5   9        1.06        0.00      4.06 o
   2   5   9      359.86      310.13     14.43 o
   3   5   9      268.12      219.53     13.05 o
   4   5   9      289.53      256.74     18.80 o
   5   5   9       33.95       21.24      8.27 o
   6   5   9      220.14      229.54     26.24 o
   7   5   9      885.60      926.99     41.36 o
   8   5   9       42.46       39.11     12.14 o
   9   5   9       25.43        0.00     14.17 o
  10   5   9       27.51       37.52     20.47 o
   0   6   9      121.12      115.97     18.36 o
   1   6   9      896.49      872.31     23.67 o
   2   6   9      111.31       91.16      9.31 o
   3   6   9      517.38      570.88     27.84 o
   4   6   9        0.95        0.00      6.64 o
   5   6   9     1832.43     1908.67     55.91 o
   6   6   9      873.87      853.16     42.76 o
   7   6   9      376.12      434.17     33.44 o
   8   6   9       92.51      119.28     20.12 o
   9   6   9       49.35       34.44     15.80 o
   1   7   9      483.08      499.61     28.82 o
   2   7   9       12.14       14.29      6.14 o
   3   7   9        0.96        0.00      6.62 o
   4   7   9      857.93      913.96     40.63 o
   5   7   9      952.38     1042.71     51.22 o
   6   7   9       16.87       23.92     12.97 o
   7   7   9       91.66       67.49     16.51 o
   8   7   9       14.01        7.94     15.01 o
   9   7   9       90.51      151.89     39.30 o
   0   8   9      260.74      230.03     22.01 o
   1   8   9      231.64      183.13     15.14 o
   2   8   9      310.78      296.12     22.32 o
   3   8   9       12.85        9.16      9.57 o
   4   8   9      318.67      370.95     32.99 o
   5   8   9      140.79      208.04     26.24 o
   6   8   9        0.21        0.00     13.06 o
   7   8   9        0.22        0.00     15.01 o
   8   8   9       99.90       31.20     29.95 o
   1   9   9      191.11      186.00     34.87 o
   2   9   9       89.61       74.83     15.38 o
   3   9   9       41.71       20.31     12.17 o
   4   9   9        0.49        9.05     13.78 o
   5   9   9      144.16      121.04     22.89 o
   6   9   9       20.00       19.57     17.46 o
   7   9   9      113.83       34.07     31.33 o
   0  10   9       14.66       35.56     27.65 o
   1  10   9       24.05        0.00     16.89 o
   2  10   9      486.02      561.33     47.87 o
   3  10   9       34.79       20.77     16.45 o
   4  10   9       22.70       10.60     19.00 o
   5  10   9       41.74       15.44     22.57 o
   6  10   9        1.75        5.03     31.79 o
   1  11   9      202.12       89.40     92.44 o
   2  11   9       13.03       14.02     19.49 o
   3  11   9        6.04        9.03     19.28 o
   4  11   9        3.44       16.90     41.92 o
   0  12   9      343.75       17.76     53.27 o
   0   0  10       13.22        3.88      4.37 o
   1   0  10     1569.68     1478.28     32.45 o
   2   0  10     2693.45     2870.99     50.19 o
   3   0  10     3351.20     3334.84     59.66 o
   4   0  10      584.24      643.74     36.71 o
   5   0  10       60.01       28.49      8.35 o
   6   0  10      618.27      675.79     29.54 o
   7   0  10      525.05      581.30     42.13 o
   8   0  10      147.71      107.32     23.08 o
   9   0  10      113.69      134.98     26.21 o
  10   0  10      155.02      272.33     54.97 o
  11   0  10        1.06        0.00     28.42 o
   1   1  10       61.51       40.63      4.27 o
   2   1  10      183.62      184.80      8.30 o
   3   1  10     1421.52     1392.49     25.18 o
   4   1  10       98.93       59.03      6.02 o
   5   1  10       81.16       68.34      6.97 o
   6   1  10      207.97      199.34     16.47 o
   7   1  10      211.90      180.82     15.14 o
   8   1  10      157.87      112.91     16.67 o
   9   1  10        3.91        4.81      9.98 o
  10   1  10      134.35      166.87     23.47 o
  11   1  10       97.55      105.67     30.22 o
   0   2  10      156.23      177.88     16.70 o
   1   2  10       17.27       18.92      3.84 o
   2   2  10       33.99       20.45      4.23 o
   3   2  10       45.73       48.09      5.14 o
   4   2  10     1227.31     1278.66     26.17 o
   5   2  10        0.02        0.00      4.01 o
   6   2  10      658.04      535.54     23.09 o
   7   2  10      697.35      667.29     27.59 o
   8   2  10        5.58        0.00      7.87 o
   9   2  10        0.17        0.00     14.58 o
  10   2  10        0.01        0.00     12.75 o
  11   2  10        4.61       19.78     17.88 o
   1   3  10       57.33       61.62      5.12 o
   2   3  10      889.40     1031.21     19.05 o
   3   3  10      722.03      779.61     18.21 o
   4   3  10       33.44       29.13      6.06 o
   5   3  10      309.28      268.63     17.26 o
   6   3  10      396.00      420.79     26.22 o
   7   3  10       93.50       86.33     13.83 o
   8   3  10      475.35      402.63     27.96 o
   9   3  10       12.65        7.53     13.42 o
  10   3  10       10.45       19.10     15.46 o
   0   4  10      930.57      819.22     24.07 o
   1   4  10        6.46        0.00      3.83 o
   2   4  10     3375.26     3545.33     49.89 o
   3   4  10      107.51       88.05      8.94 o
   4   4  10       30.76       17.20      6.01 o
   5   4  10       43.90       28.48      7.74 o
   6   4  10      307.70      223.69     17.59 o
   7   4  10      200.61      146.89     17.91 o
   8   4  10       24.35       36.63     13.29 o
   9   4  10        0.11        5.69     11.65 o
  10   4  10       91.10       58.84     20.87 o
   1   5  10       87.52       70.63      7.68 o
   2   5  10      200.27      235.31     14.24 o
   3   5  10       17.39        2.57      4.23 o
   4   5  10       75.03       78.30      9.81 o
   5   5  10      600.08      648.29     32.74 o
   6   5  10       28.59       21.57      8.88 o
   7   5  10       36.75       50.38     13.67 o
   8   5  10       17.97       32.33     12.38 o
   9   5  10       43.72       26.36     14.91 o
  10   5  10       12.63        0.00     15.17 o
   0   6  10       93.38       99.92     13.53 o
   1   6  10       15.03       21.27      6.01 o
   2   6  10        0.10        4.61      4.92 o
   3   6  10       60.12       80.86      9.60 o
   4   6  10      418.03      337.53     23.24 o
   5   6  10       16.74       12.91      9.43 o
   6   6  10      134.96      146.23     20.07 o
   7   6  10        0.10        0.00     10.49 o
   8   6  10      271.44      255.66     27.65 o
   9   6  10        0.12        0.00     14.45 o
   1   7  10      170.06      207.98     14.24 o
   2   7  10        0.69        6.46      5.77 o
   3   7  10       68.59       77.37     13.10 o
   4   7  10       16.32       20.13     10.06 o
   5   7  10      119.64       68.32     15.57 o
   6   7  10       43.69       36.07     13.82 o
   7   7  10      273.74      282.68     28.62 o
   8   7  10        0.28        9.49     13.92 o
   9   7  10       15.52       17.69     16.56 o
   0   8  10       14.04       10.37     12.93 o
   1   8  10      563.91      616.83     38.68 o
   2   8  10      119.47      150.43     15.47 o
   3   8  10       11.05        6.99      9.45 o
   4   8  10      168.77      184.59     24.32 o
   5   8  10      675.77      722.64     57.69 o
   6   8  10       97.21       74.66     17.82 o
   7   8  10       32.01       26.35     15.62 o
   8   8  10        4.12        0.00     15.84 o
   1   9  10       46.70       60.59     16.23 o
   2   9  10        5.26        0.00      9.27 o
   3   9  10      172.19      179.94     26.44 o
   4   9  10        0.91        0.00     12.96 o
   5   9  10      149.12      210.91     35.36 o
   6   9  10       49.18        6.13     21.53 o
   7   9  10        1.13        0.00     23.64 o
   0  10  10        0.96       20.39     20.34 o
   1  10  10       18.97       31.18     13.19 o
   2  10  10      385.94      348.55     34.05 o
   3  10  10       33.34       22.02     17.87 o
   4  10  10        0.89       22.06     20.56 o
   5  10  10      268.36       78.12     90.73 o
   6  10  10        0.16        3.93     23.64 o
   1  11  10       22.65       42.12     28.79 o
   2  11  10        5.19        0.00     20.86 o
   3  11  10        0.16        0.00     18.45 o
   4  11  10        0.52        0.00     35.74 o
   1   1  11     1283.43     1175.80     23.06 o
   2   1  11     4807.20     5092.93     59.02 o
   3   1  11     2270.98     2166.88     33.91 o
   4   1  11     1103.97     1179.18     23.32 o
   5   1  11        7.54        8.76      4.94 o
   6   1  11        7.22       11.40      5.71 o
   7   1  11      755.09      740.48     28.09 o
   8   1  11      146.33      204.19     20.41 o
   9   1  11        0.56        0.00     10.18 o
  10   1  11      118.30      148.53     22.85 o
  11   1  11      135.25      160.37     35.06 o
   0   2  11    11862.10    12334.61    219.25 o
   1   2  11       28.08       40.89      4.76 o
   2   2  11      426.00      343.04     10.78 o
   3   2  11       43.79       53.41      5.60 o
   4   2  11     2065.29     2145.33     35.83 o
   5   2  11      125.63      104.55      8.94 o
   6   2  11      153.30      172.04     14.34 o
   7   2  11       10.13       20.21      7.90 o
   8   2  11       16.71       22.04      9.71 o
   9   2  11      181.54      207.02     27.90 o
  10   2  11        1.45        5.06     14.15 o
   1   3  11       16.86        9.75      2.95 o
   2   3  11     4421.91     4491.48     53.12 o
   3   3  11       37.18       24.35      5.57 o
   4   3  11       27.20       18.17      4.72 o
   5   3  11      219.49      154.50     15.26 o
   6   3  11       18.93       18.51      7.50 o
   7   3  11       23.40       30.04      9.59 o
   8   3  11        0.45        0.00      8.87 o
   9   3  11       29.01       22.88     12.63 o
  10   3  11      301.16      309.24     83.13 o
   0   4  11     6716.56     7315.39    124.27 o
   1   4  11     1773.87     1681.63     31.04 o
   2   4  11       63.98       88.79      7.77 o
   3   4  11        0.36        0.75      4.33 o
   4   4  11      637.31      650.85     22.81 o
   5   4  11      251.97      208.62     17.83 o
   6   4  11       68.03       91.32     13.55 o
   7   4  11       89.31       86.73     13.00 o
   8   4  11        4.48       14.31     11.21 o
   9   4  11       68.26       88.01     18.45 o
  10   4  11       14.30        0.75     16.45 o
   1   5  11        3.13        0.00      5.00 o
   2   5  11     2600.05     2839.96     45.50 o
   3   5  11       19.11       14.28      4.82 o
   4   5  11      734.76      733.82     25.54 o
   5   5  11        0.00        0.00      7.39 o
   6   5  11       51.57       34.54     11.01 o
   7   5  11       41.80       33.60     12.67 o
   8   5  11      197.55      259.42     26.28 o
   9   5  11       43.28       74.45     18.40 o
  10   5  11        1.58       10.09     16.67 o
   0   6  11       11.53       12.58     10.38 o
   1   6  11      254.99      242.45     16.60 o
   2   6  11      115.21      116.97     10.69 o
   3   6  11      956.81     1042.45     35.04 o
   4   6  11      331.04      322.38     23.63 o
   5   6  11        7.08       13.10      9.33 o
   6   6  11      695.93      760.72     42.51 o
   7   6  11       23.39       22.86     12.43 o
   8   6  11      155.10      119.03     24.27 o
   9   6  11        0.36        0.00     13.70 o
   1   7  11      721.67      667.58     38.76 o
   2   7  11        7.56        4.30      6.36 o
   3   7  11      492.74      479.10     29.16 o
   4   7  11      881.35      920.94     40.49 o
   5   7  11       13.54       28.96     12.32 o
   6   7  11       46.13       28.39     13.20 o
   7   7  11       66.86       61.57     19.86 o
   8   7  11      182.42      182.49     25.48 o
   0   8  11     1027.96     1203.30     61.87 o
   1   8  11        9.82       13.67      8.44 o
   2   8  11      335.78      397.10     26.86 o
   3   8  11      819.16      865.77     43.63 o
   4   8  11      276.50      237.87     28.76 o
   5   8  11       10.98        3.85     13.28 o
   6   8  11      251.79      241.94     31.94 o
   7   8  11        5.74       10.49     16.39 o
   8   8  11        0.01        0.00     16.96 o
   1   9  11      211.68      241.18     27.16 o
   2   9  11      740.17      773.83     46.55 o
   3   9  11       31.14        9.22     11.23 o
   4   9  11      333.72      313.55     46.97 o
   5   9  11      310.82      289.65     35.16 o
   6   9  11       35.14        9.50     17.37 o
   7   9  11       23.36       53.04     22.58 o
   0  10  11       79.22      130.83     29.45 o
   1  10  11       11.91       17.09     13.34 o
   2  10  11        6.50        1.40     13.36 o
   3  10  11        3.77        8.99     12.83 o
   4  10  11      114.49       58.87     18.79 o
   5  10  11       33.88       42.96     34.19 o
   1  11  11       98.28       70.80     27.62 o
   2  11  11      207.34      133.93     45.39 o
   3  11  11       39.35       30.44     18.01 o
   0   0  12        1.46       14.10      6.12 o
   1   0  12      354.55      269.95     13.13 o
   2   0  12     1995.73     1936.29     39.61 o
   3   0  12     3274.22     3826.42     67.35 o
   4   0  12     1070.13     1056.13     31.32 o
   5   0  12        0.68        0.00      5.58 o
   6   0  12      500.80      495.82     27.50 o
   7   0  12       43.62       66.33     15.70 o
   8   0  12      436.07      464.69     42.24 o
   9   0  12      271.41      337.55     39.94 o
  10   0  12        0.06        0.00     17.28 o
   1   1  12      191.51      140.32      8.05 o
   2   1  12     2430.18     2534.43     35.58 o
   3   1  12      184.00      158.03      8.86 o
   4   1  12        0.01        0.00      3.70 o
   5   1  12       43.39       40.11      6.29 o
   6   1  12      106.72      106.70     10.16 o
   7   1  12        0.66        0.35      6.80 o
   8   1  12      146.30      191.12     20.47 o
   9   1  12       56.34       37.71     12.34 o
  10   1  12        0.07        0.00     12.51 o
   0   2  12      115.07      115.23     20.37 o
   1   2  12      538.51      425.06     19.45 o
   2   2  12     1936.10     1991.43     30.87 o
   3   2  12        2.47        6.75      3.92 o
   4   2  12       55.19       39.99      6.46 o
   5   2  12      215.68      199.43     12.83 o
   6   2  12      142.39      143.62     18.81 o
   7   2  12       52.02       30.99      8.65 o
   8   2  12       59.27       49.29     11.99 o
   9   2  12       62.66       55.54     18.25 o
  10   2  12       82.73       53.41     25.69 o
   1   3  12       65.13       94.60     12.56 o
   2   3  12      451.96      545.82     14.67 o
   3   3  12      880.67      955.41     20.90 o
   4   3  12       69.25       57.44      6.81 o
   5   3  12      349.55      289.46     16.71 o
   6   3  12        1.43        0.30      6.08 o
   7   3  12        6.49        4.93      8.09 o
   8   3  12      223.70      239.05     29.89 o
   9   3  12      133.92      120.37     46.75 o
  10   3  12       99.01      108.60     24.46 o
   0   4  12     2210.72     2385.43     54.50 o
   1   4  12       14.20        8.76      4.21 o
   2   4  12     1115.18     1064.15     26.07 o
   3   4  12       21.45       16.35      5.51 o
   4   4  12      101.05       66.53     15.12 o
   5   4  12      235.40      214.43     18.83 o
   6   4  12       38.01       50.61     11.25 o
   7   4  12       78.70       79.08     13.96 o
   8   4  12       16.91        5.75     11.71 o
   9   4  12       22.19        6.44     13.19 o
  10   4  12      425.37      633.42     56.02 o
   1   5  12       87.12       80.86      9.47 o
   2   5  12      780.01      818.84     25.01 o
   3   5  12       81.68       49.96      8.45 o
   4   5  12       86.56       82.76     11.38 o
   5   5  12      212.26      177.39     18.00 o
   6   5  12      299.74      299.92     24.16 o
   7   5  12      138.66      188.73     21.95 o
   8   5  12      111.56      105.84     18.61 o
   9   5  12      186.06      226.96     27.76 o
   0   6  12      550.78      582.27     40.83 o
   1   6  12      930.59      892.09     33.38 o
   2   6  12      201.46      183.00     15.69 o
   3   6  12     1474.89     1367.51     35.99 o
   4   6  12     1342.51     1462.47     44.88 o
   5   6  12      464.27      473.00     30.88 o
   6   6  12       20.85       26.66     10.99 o
   7   6  12       30.97       43.87     14.62 o
   8   6  12       62.41       69.18     16.74 o
   9   6  12        6.52        0.00     14.49 o
   1   7  12      376.72      348.28     24.16 o
   2   7  12        7.48        0.00      6.56 o
   3   7  12      617.71      614.52     35.31 o
   4   7  12      279.81      293.17     27.73 o
   5   7  12        8.60        4.92     10.80 o
   6   7  12        8.27        3.00     13.35 o
   7   7  12        1.09        0.00     12.65 o
   8   7  12        3.55        0.00     15.12 o
   0   8  12       85.01       62.83     23.75 o
   1   8  12     1365.86     1465.35     50.81 o
   2   8  12       74.63       85.09     13.99 o
   3   8  12      342.16      307.13     26.65 o
   4   8  12       13.30       13.89     11.81 o
   5   8  12        5.85        0.00     13.13 o
   6   8  12       88.18       99.47     22.31 o
   7   8  12        8.88        0.00     17.34 o
   1   9  12        5.02        8.61     10.89 o
   2   9  12       61.51       57.42     14.02 o
   3   9  12       67.08       70.07     15.76 o
   4   9  12        8.26       11.52     13.66 o
   5   9  12        6.83        0.00     14.63 o
   6   9  12      232.50      299.68    121.09 o
   0  10  12        6.80       10.80     17.66 o
   1  10  12      401.59      423.02     40.70 o
   2  10  12        8.25        1.95     13.44 o
   3  10  12        4.98        0.00     12.93 o
   4  10  12        2.21       15.33     15.36 o
   5  10  12       19.49       12.65     16.90 o
   1  11  12      193.71      308.07     40.86 o
   2  11  12       49.27       47.57     23.70 o
   3  11  12        0.60        0.00     16.11 o
   1   1  13     1482.44     1496.30     26.43 o
   2   1  13      585.37      587.41     14.83 o
   3   1  13     1160.86     1164.26     29.15 o
   4   1  13      350.89      377.83     15.49 o
   5   1  13      429.97      433.10     17.12 o
   6   1  13      183.84      185.95     14.62 o
   7   1  13      289.81      269.11     21.92 o
   8   1  13      403.87      384.07     27.08 o
   9   1  13        1.41        0.00     12.32 o
  10   1  13       19.81       53.05     18.09 o
   0   2  13     9254.29     9953.13    186.50 o
   1   2  13       38.05       36.60      4.85 o
   2   2  13       54.56       51.04      5.80 o
   3   2  13     2176.61     2343.92     36.89 o
   4   2  13     1808.91     1815.98     33.33 o
   5   2  13      459.92      449.75     20.33 o
   6   2  13      248.98      202.45     14.41 o
   7   2  13       54.65       57.18     11.15 o
   8   2  13      168.76      163.68     19.58 o
   9   2  13       12.84        4.56     13.84 o
  10   2  13       11.28        0.00     14.31 o
   1   3  13      160.07      131.93      8.63 o
   2   3  13     1880.24     1886.63     36.34 o
   3   3  13      248.82      224.45     12.67 o
   4   3  13      205.41      225.21     13.64 o
   5   3  13      754.81      773.21     29.29 o
   6   3  13      675.93      594.57     28.11 o
   7   3  13      376.85      369.48     24.67 o
   8   3  13      178.30      165.48     21.35 o
   9   3  13       59.07      102.77     20.71 o
  10   3  13        8.09        7.75     17.10 o
   0   4  13     1782.83     1927.23     63.13 o
   1   4  13     3516.26     3434.57     64.26 o
   2   4  13       74.91       67.53      8.20 o
   3   4  13      110.52      110.02     11.48 o
   4   4  13     1985.42     2113.50     51.08 o
   5   4  13       26.94       35.98      9.64 o
   6   4  13      276.01      386.66     26.72 o
   7   4  13      324.02      303.65     24.96 o
   8   4  13       22.04        8.12     12.77 o
   9   4  13      397.52      312.73     33.05 o
  10   4  13      106.51      125.84     42.70 o
   1   5  13       45.94       40.97      8.67 o
   2   5  13       12.00        7.05      6.30 o
   3   5  13      360.30      327.97     19.18 o
   4   5  13      142.78      124.61     16.31 o
   5   5  13      615.02      632.19     33.17 o
   6   5  13      190.25      152.95     19.04 o
   7   5  13       92.61      114.11     16.35 o
   8   5  13      298.53      275.41     28.84 o
   9   5  13       81.32       97.35     20.28 o
   0   6  13     1203.52     1314.77     56.18 o
   1   6  13     1670.63     1860.92     48.80 o
   2   6  13       13.52       13.16      7.41 o
   3   6  13        0.44        0.00      6.57 o
   4   6  13      313.06      215.79     22.68 o
   5   6  13      296.66      298.72     28.03 o
   6   6  13      424.51      478.03     42.80 o
   7   6  13       66.37       77.75     17.31 o
   8   6  13        0.85        0.00     17.56 o
   9   6  13       71.59       69.55     19.51 o
   1   7  13      113.55       76.93     12.64 o
   2   7  13      272.00      283.37     19.60 o
   3   7  13        0.05        1.95      9.33 o
   4   7  13       12.99        0.77      9.83 o
   5   7  13        5.24        0.00      9.64 o
   6   7  13       55.70       48.83     16.39 o
   7   7  13      504.35      696.20     53.79 o
   8   7  13       31.88       14.10     18.19 o
   0   8  13        4.96       19.38     18.90 o
   1   8  13       75.36       58.19     11.93 o
   2   8  13      273.10      247.18     21.68 o
   3   8  13      405.25      402.02     31.15 o
   4   8  13       20.99       20.62     11.38 o
   5   8  13       13.36        0.00     13.31 o
   6   8  13       23.82       31.92     17.21 o
   7   8  13       15.23        0.00     16.96 o
   1   9  13       15.67       42.00     13.78 o
   2   9  13       35.31       28.77     12.28 o
   3   9  13      278.24      352.94     30.89 o
   4   9  13        2.56        0.00     12.54 o
   5   9  13      199.01      226.53     30.66 o
   6   9  13        9.20       12.71     16.89 o
   0  10  13       22.52        4.50     17.42 o
   1  10  13       34.63       26.56     13.91 o
   2  10  13       84.44       97.64     19.75 o
   3  10  13       17.84        6.75     15.04 o
   4  10  13        9.83        4.59     21.81 o
   5  10  13      200.77      158.63     58.77 o
   1  11  13      173.56      119.72     61.79 o
   2  11  13       18.70       16.11     18.75 o
   3  11  13       67.10       76.15     23.45 o
   0   0  14     6669.97     6720.24    167.59 o
   1   0  14      882.06      820.89     23.98 o
   2   0  14     4965.28     5433.83    127.73 o
   3   0  14      497.73      569.58     34.32 o
   4   0  14       74.27       75.56     12.13 o
   5   0  14     3182.10     3499.36     71.14 o
   6   0  14      623.05      643.39     31.19 o
   7   0  14      562.65      459.87     32.78 o
   8   0  14       64.94       89.26     22.23 o
   9   0  14      502.08      511.97     63.24 o
  10   0  14       35.42       64.51     30.14 o
   1   1  14      203.60      166.87     10.99 o
   2   1  14       18.81       22.81      4.15 o
   3   1  14     1304.22     1227.38     23.95 o
   4   1  14       70.56       65.23      7.05 o
   5   1  14      150.66      107.42      9.39 o
   6   1  14      253.41      249.45     15.25 o
   7   1  14      368.43      339.15     22.67 o
   8   1  14      413.19      556.75     36.91 o
   9   1  14      177.30      170.37     22.62 o
  10   1  14        4.97        0.00     17.34 o
   0   2  14      175.62      179.75     19.39 o
   1   2  14      149.82      109.90     11.28 o
   2   2  14      823.42      879.58     20.21 o
   3   2  14      680.82      782.99     27.73 o
   4   2  14       32.19       30.30      6.64 o
   5   2  14       55.74       74.10      9.01 o
   6   2  14      111.78      112.18     13.88 o
   7   2  14      183.95      116.67     15.04 o
   8   2  14        0.72        0.98      9.80 o
   9   2  14      107.83      122.60     20.59 o
  10   2  14      148.81      167.45     38.36 o
   1   3  14     1786.72     1827.62     37.25 o
   2   3  14      155.75      147.93     10.94 o
   3   3  14      315.31      308.13     15.13 o
   4   3  14     2908.04     2977.06     48.29 o
   5   3  14        3.89        0.00      5.64 o
   6   3  14       55.06       38.25      9.55 o
   7   3  14       33.85       24.52     10.42 o
   8   3  14      751.36      838.57     40.69 o
   9   3  14      512.36      443.29     40.35 o
  10   3  14       66.98       32.38     20.81 o
   0   4  14      939.43      971.30     60.42 o
   1   4  14     1098.96     1080.39     32.77 o
   2   4  14        6.46       11.81      5.72 o
   3   4  14        5.93       11.69      6.38 o
   4   4  14      274.81      231.03     17.11 o
   5   4  14      373.50      366.40     28.42 o
   6   4  14      363.73      414.35     29.40 o
   7   4  14       51.65       37.79     11.65 o
   8   4  14      179.17      207.73     22.61 o
   9   4  14       24.76       11.94     17.69 o
   1   5  14        5.28        0.00      5.76 o
   2   5  14     1579.68     1424.48     37.79 o
   3   5  14      392.75      391.36     21.23 o
   4   5  14     3673.54     4094.12     92.97 o
   5   5  14      816.77      755.69     41.97 o
   6   5  14      645.06      785.16     44.35 o
   7   5  14       49.10       47.37     13.43 o
   8   5  14      269.09      267.45     28.70 o
   9   5  14       60.02       70.48     26.09 o
   0   6  14      238.86      256.03     29.36 o
   1   6  14      197.24      196.63     17.74 o
   2   6  14     1227.96     1218.25     36.75 o
   3   6  14      164.07      184.35     17.38 o
   4   6  14      417.38      526.04     53.14 o
   5   6  14      118.30      136.20     20.71 o
   6   6  14      424.89      441.92     35.74 o
   7   6  14        4.19        0.00     12.96 o
   8   6  14      129.73       72.41     21.37 o
   9   6  14        3.61        0.00     19.78 o
   1   7  14      231.80      256.35     21.17 o
   2   7  14     1363.71     1419.25     39.99 o
   3   7  14       33.92       37.13     10.83 o
   4   7  14       62.62       59.13     13.43 o
   5   7  14       27.76        6.46     11.32 o
   6   7  14        6.20        0.00     12.17 o
   7   7  14       17.91        2.86     14.65 o
   8   7  14       26.99       20.77     18.90 o
   0   8  14      810.57      763.59     53.19 o
   1   8  14      425.55      371.18     27.41 o
   2   8  14       60.61       53.64     12.50 o
   3   8  14      143.12      136.59     19.40 o
   4   8  14      164.77      135.71     20.32 o
   5   8  14       13.14        5.40     11.71 o
   6   8  14        3.35        0.00     19.27 o
   7   8  14       20.95       30.52     21.11 o
   1   9  14       75.23       94.59     17.41 o
   2   9  14        8.85        1.53     11.52 o
   3   9  14      187.98      217.26     24.88 o
   4   9  14      161.72      211.32     33.41 o
   5   9  14       28.21       37.52     17.50 o
   6   9  14       13.32       20.18     17.48 o
   0  10  14      258.81      300.95     38.48 o
   1  10  14       17.22       48.24     17.83 o
   2  10  14       51.40       36.56     16.18 o
   3  10  14       10.75        0.00     14.70 o
   4  10  14      135.51      114.97     24.21 o
   1  11  14        1.21        0.00     21.76 o
   2  11  14      153.40      112.10     49.30 o
   1   1  15       26.65       30.60      4.65 o
   2   1  15      382.66      339.64     16.79 o
   3   1  15       52.23       60.42      8.81 o
   4   1  15      642.99      617.29     20.51 o
   5   1  15      509.17      528.71     27.23 o
   6   1  15        9.21        6.02      7.43 o
   7   1  15       41.72       32.69     10.48 o
   8   1  15      613.53      629.88     39.12 o
   9   1  15        0.79        0.00     13.95 o
  10   1  15        6.25       31.20     19.89 o
   0   2  15     2978.23     2999.36     78.66 o
   1   2  15      769.83      656.87     23.86 o
   2   2  15     1589.37     1685.00     36.01 o
   3   2  15       26.73       14.96      5.10 o
   4   2  15        3.01        7.70      5.19 o
   5   2  15      124.34      112.94     10.76 o
   6   2  15       29.74       33.11      8.68 o
   7   2  15       87.65      121.69     14.80 o
   8   2  15        8.75        3.07     11.02 o
   9   2  15       10.53        7.68     17.23 o
  10   2  15      113.05       93.06     56.15 o
   1   3  15       20.92       18.20      6.50 o
   2   3  15       13.89        9.12      5.65 o
   3   3  15       87.64       61.92      9.41 o
   4   3  15     1544.48     1664.35     36.80 o
   5   3  15      759.16      782.15     30.13 o
   6   3  15      451.72      462.52     27.96 o
   7   3  15       26.70       30.54     11.21 o
   8   3  15        1.06        0.00     10.16 o
   9   3  15       14.21        0.01     15.34 o
  10   3  15       47.27       82.30     23.80 o
   0   4  15       43.58       41.03     12.71 o
   1   4  15       41.62       45.06      9.35 o
   2   4  15       12.38        5.08      6.07 o
   3   4  15       85.91       54.53      9.30 o
   4   4  15      270.13      283.09     21.98 o
   5   4  15      101.43       84.49     17.12 o
   6   4  15        0.79       33.00     12.30 o
   7   4  15      143.25      154.81     19.12 o
   8   4  15        6.12        0.00     11.35 o
   9   4  15       36.79       32.13     16.80 o
   1   5  15       62.54       79.81     11.66 o
   2   5  15        0.08        0.00      6.04 o
   3   5  15      281.97      271.97     18.13 o
   4   5  15      874.13      967.97     39.77 o
   5   5  15        0.07        0.00      9.43 o
   6   5  15       43.60       53.99     13.76 o
   7   5  15        1.78        4.62     12.17 o
   8   5  15      100.14      163.00     26.75 o
   9   5  15       87.95      104.62     47.49 o
   0   6  15      143.19      156.59     23.51 o
   1   6  15       56.75       51.30     10.31 o
   2   6  15        6.92        0.00      7.28 o
   3   6  15       25.60       18.19      9.05 o
   4   6  15      347.83      339.19     29.68 o
   5   6  15       57.93       42.50     14.20 o
   6   6  15       12.21       27.11     14.90 o
   7   6  15       76.96       28.30     15.55 o
   8   6  15      100.85      168.09     29.00 o
   1   7  15      118.93      124.01     14.99 o
   2   7  15       30.70       32.62      9.01 o
   3   7  15       94.18       91.07     13.98 o
   4   7  15      126.08      161.35     23.69 o
   5   7  15        6.42        4.31     13.87 o
   6   7  15       23.30       13.51     13.65 o
   7   7  15       17.06        0.00     15.61 o
   8   7  15      157.74      157.21     51.53 o
   0   8  15      682.04      731.22     53.01 o
   1   8  15      155.97      150.38     17.85 o
   2   8  15      167.31      212.63     20.55 o
   3   8  15       26.75       50.39     12.75 o
   4   8  15      112.72      151.18     23.97 o
   5   8  15       51.42       53.38     16.07 o
   6   8  15       71.90       13.85     17.81 o
   7   8  15       22.73       11.99     25.11 o
   1   9  15        2.73        0.00     12.22 o
   2   9  15        0.00        5.53     11.12 o
   3   9  15       19.47       28.12     13.36 o
   4   9  15       82.82      123.73     22.10 o
   5   9  15       51.58       31.07     16.42 o
   6   9  15      535.00      634.35     64.44 o
   0  10  15       25.48        0.00     21.15 o
   1  10  15       69.16       37.47     19.54 o
   2  10  15        0.00        0.00     12.65 o
   3  10  15      127.24      104.05     42.22 o
   4  10  15       64.04       54.98     22.91 o
   1  11  15      129.70      126.52     47.56 o
   0   0  16      649.56      609.23     64.76 o
   1   0  16     1460.97     1363.03     44.58 o
   2   0  16     3406.40     3642.32     78.41 o
   3   0  16     4552.12     4700.88     98.77 o
   4   0  16       43.43       20.64      9.18 o
   5   0  16        0.64       14.10     10.24 o
   6   0  16     1016.38     1146.11     47.01 o
   7   0  16      342.00      260.97     37.58 o
   8   0  16       71.82       66.27     32.98 o
   9   0  16       86.33      106.54     50.05 o
  10   0  16      149.29      234.57     50.47 o
   1   1  16       29.86       36.45      5.74 o
   2   1  16     1370.70     1323.34     37.08 o
   3   1  16        3.55        3.13      5.10 o
   4   1  16      352.74      332.35     16.47 o
   5   1  16      630.97      698.16     24.05 o
   6   1  16      163.24      166.53     15.66 o
   7   1  16       55.55       45.81     21.60 o
   8   1  16        5.81       18.54     15.89 o
   9   1  16      183.83      172.73     28.80 o
  10   1  16       29.44        7.92     21.58 o
   0   2  16      116.63      129.85     17.25 o
   1   2  16        1.55        3.83      5.13 o
   2   2  16      169.41      146.45     11.94 o
   3   2  16     1332.44     1386.33     32.29 o
   4   2  16        9.25        5.18      5.57 o
   5   2  16        7.77        5.15      5.91 o
   6   2  16      537.40      533.79     25.32 o
   7   2  16       49.48       24.89      9.85 o
   8   2  16       36.13       49.30     15.96 o
   9   2  16       73.45       63.58     21.86 o
  10   2  16       22.73       53.99     24.37 o
   1   3  16      154.36      132.91     18.03 o
   2   3  16      352.93      332.00     32.32 o
   3   3  16      550.34      573.36     30.04 o
   4   3  16     1134.52     1120.03     34.10 o
   5   3  16       53.84       30.63      9.72 o
   6   3  16        8.68        5.39     12.45 o
   7   3  16        1.19        0.00      9.15 o
   8   3  16       75.13       91.53     16.09 o
   9   3  16       54.82       46.72     18.22 o
   0   4  16      337.22      303.80     29.62 o
   1   4  16      410.25      336.59     21.74 o
   2   4  16      237.27      206.40     19.12 o
   3   4  16      745.52      727.38     29.28 o
   4   4  16      145.42      128.12     18.39 o
   5   4  16      405.37      391.37     30.38 o
   6   4  16       46.90       36.37     12.19 o
   7   4  16      270.56      269.04     27.37 o
   8   4  16       44.81       39.33     17.78 o
   9   4  16       18.64       20.86     23.13 o
   1   5  16      356.57      319.51     22.47 o
   2   5  16      224.44      239.97     19.18 o
   3   5  16      320.54      280.79     22.32 o
   4   5  16      293.87      285.83     23.10 o
   5   5  16      354.76      297.81     27.89 o
   6   5  16       51.81       45.58     13.72 o
   7   5  16      252.19      377.01     33.67 o
   8   5  16       13.05       36.61     21.01 o
   9   5  16       32.85       16.53     20.24 o
   0   6  16       12.01       26.91     12.81 o
   1   6  16       51.13       44.33     10.10 o
   2   6  16      293.38      237.71     19.00 o
   3   6  16      923.11      929.39     40.73 o
   4   6  16      169.78      130.42     19.06 o
   5   6  16      112.18       90.29     16.44 o
   6   6  16      145.13       99.68     31.94 o
   7   6  16        9.51        0.00     16.08 o
   8   6  16      104.89      136.81     27.58 o
   1   7  16      155.10      148.22     16.37 o
   2   7  16        3.49        4.07      7.79 o
   3   7  16        5.71        0.46      9.06 o
   4   7  16       20.60       20.12     12.33 o
   5   7  16       62.79       90.56     18.66 o
   6   7  16      143.41       98.67     24.45 o
   7   7  16        0.12        0.00     15.24 o
   0   8  16     1438.52     1427.78     68.53 o
   1   8  16       34.29       16.63     11.14 o
   2   8  16       83.14       83.73     14.34 o
   3   8  16       80.62      105.72     17.91 o
   4   8  16      181.46      187.63     24.88 o
   5   8  16       10.63        0.00     15.07 o
   6   8  16      177.25      137.13     49.60 o
   1   9  16       43.53       48.83     19.83 o
   2   9  16       25.61       18.12     12.59 o
   3   9  16        4.40        0.00     13.81 o
   4   9  16        0.00        0.00     12.03 o
   5   9  16      136.55      155.07     26.55 o
   0  10  16       84.01       26.13     52.06 o
   1  10  16       42.42       61.84     21.56 o
   2  10  16       30.96        2.07     13.56 o
   3  10  16      209.27      123.44     55.42 o
   4  10  16       39.40       33.80     17.87 o
   1   1  17       42.04       27.27      5.53 o
   2   1  17      763.65      688.94     27.53 o
   3   1  17      366.29      322.13     19.55 o
   4   1  17     1199.52     1178.34     34.00 o
   5   1  17      677.78      792.04     28.85 o
   6   1  17        2.94        5.63      8.22 o
   7   1  17      107.81      106.34     23.93 o
   8   1  17       79.70       50.39     17.85 o
   9   1  17        2.93       12.73     19.19 o
   0   2  17      280.11      288.30     25.49 o
   1   2  17      682.75      670.03     21.96 o
   2   2  17       90.02      112.04     11.09 o
   3   2  17     1667.95     1729.63     37.34 o
   4   2  17      981.53      979.21     28.93 o
   5   2  17      222.78      193.59     17.24 o
   6   2  17      264.51      293.87     24.03 o
   7   2  17        7.89       14.68     13.60 o
   8   2  17        1.07        0.00     12.79 o
   9   2  17      174.86      223.12     57.82 o
   1   3  17      442.35      381.86     24.16 o
   2   3  17       10.97        6.78      5.30 o
   3   3  17     1158.49     1128.99     37.56 o
   4   3  17       46.36       62.01     10.46 o
   5   3  17      260.21      229.16     20.18 o
   6   3  17        7.02        0.00     10.31 o
   7   3  17        1.28       10.21     11.18 o
   8   3  17        7.04        1.57     15.34 o
   9   3  17        0.01        0.00     24.44 o
   0   4  17       13.21       30.20     12.96 o
   1   4  17      226.55      203.04     20.79 o
   2   4  17      419.61      453.50     25.05 o
   3   4  17       41.21       34.75      8.78 o
   4   4  17       94.85       64.67     12.12 o
   5   4  17      460.95      480.12     33.92 o
   6   4  17       33.57       38.02     17.30 o
   7   4  17        0.92        1.07     11.82 o
   8   4  17      384.10      466.64     38.38 o
   9   4  17        9.96       29.53     23.67 o
   1   5  17        6.14        7.53      7.14 o
   2   5  17     1168.52     1235.51     37.34 o
   3   5  17      352.33      342.41     21.15 o
   4   5  17      332.25      338.02     26.17 o
   5   5  17      208.15      210.44     23.90 o
   6   5  17      378.87      336.19     32.36 o
   7   5  17        0.90        0.00     13.29 o
   8   5  17        2.29        0.94     15.78 o
   0   6  17      193.37      243.75     29.44 o
   1   6  17       23.31       13.55     10.81 o
   2   6  17       46.02       44.36     10.45 o
   3   6  17       27.23       24.80      9.01 o
   4   6  17      101.49       76.09     15.32 o
   5   6  17      311.24      283.54     28.44 o
   6   6  17       64.69       69.22     17.35 o
   7   6  17      140.77      198.62     25.90 o
   8   6  17      221.40      261.71     35.87 o
   1   7  17      496.42      496.35     30.86 o
   2   7  17      215.66      200.00     19.50 o
   3   7  17        1.18       16.38      9.07 o
   4   7  17        1.27        0.00     10.38 o
   5   7  17       36.35       63.99     17.09 o
   6   7  17       91.96      117.60     21.86 o
   7   7  17       17.45       54.56     24.44 o
   0   8  17       42.03       41.66     17.06 o
   1   8  17        0.03        0.00      9.15 o
   2   8  17       52.75       76.41     14.09 o
   3   8  17      181.08      167.09     20.42 o
   4   8  17        0.35        8.93     12.98 o
   5   8  17       32.64       22.17     14.45 o
   6   8  17      132.06      138.82     33.15 o
   1   9  17        1.56        0.00     11.79 o
   2   9  17        0.00       12.69     13.07 o
   3   9  17      270.79      342.19     44.63 o
   4   9  17       33.79       38.17     17.49 o
   5   9  17       22.02       21.07     16.98 o
   0  10  17      195.69      220.67     44.08 o
   1  10  17       28.09       20.78     20.02 o
   2  10  17       22.81       47.64     17.08 o
   3  10  17       71.35       67.00     19.25 o
   0   0  18     1266.99     1427.31     98.90 o
   1   0  18        1.30        0.00     13.69 o
   2   0  18       66.82       59.66     14.43 o
   3   0  18       77.96       88.77     17.67 o
   4   0  18     1359.32     1442.83     60.59 o
   5   0  18      323.19      319.19     28.14 o
   6   0  18       73.39       84.20     17.26 o
   7   0  18       98.61       66.74     21.21 o
   8   0  18       84.26       68.45     25.41 o
   9   0  18      135.15      188.50     42.44 o
   1   1  18        9.44        0.00      7.25 o
   2   1  18       41.56       24.59      7.60 o
   3   1  18      933.31      952.84     31.11 o
   4   1  18        1.43        2.57      7.40 o
   5   1  18       62.09       43.00      9.86 o
   6   1  18       50.42       55.09     13.38 o
   7   1  18        3.52       26.95     16.05 o
   8   1  18       67.82       59.63     23.09 o
   9   1  18      129.36      120.19     31.11 o
   0   2  18       24.38       43.87     24.05 o
   1   2  18        4.69        7.92      5.01 o
   2   2  18      786.17      682.54     32.60 o
   3   2  18       99.11       98.22     13.30 o
   4   2  18        1.47        7.06      8.05 o
   5   2  18      202.40      230.22     20.09 o
   6   2  18      315.38      275.59     25.84 o
   7   2  18        0.58        2.05     12.00 o
   8   2  18       11.97       22.66     18.63 o
   9   2  18       16.94        0.00     32.16 o
   1   3  18      248.13      238.28     21.04 o
   2   3  18      185.59      202.69     16.90 o
   3   3  18     1568.00     1786.90     48.47 o
   4   3  18        0.01        0.00      6.67 o
   5   3  18       64.42       85.00     14.34 o
   6   3  18      115.32       88.11     19.19 o
   7   3  18      124.78      143.23     23.66 o
   8   3  18       58.55       83.72     25.32 o
   9   3  18       63.81        2.22     30.40 o
   0   4  18      322.02      328.58     31.89 o
   1   4  18       61.43       33.80      8.82 o
   2   4  18        8.39        1.98      6.37 o
   3   4  18        3.57       19.55      7.62 o
   4   4  18      550.43      572.90     31.93 o
   5   4  18       28.50       20.65     11.48 o
   6   4  18        1.06        0.00     10.37 o
   7   4  18        1.30        0.00     12.28 o
   8   4  18       44.55       93.41     23.62 o
   9   4  18       97.99       17.53     36.40 o
   1   5  18       47.85       27.40     10.42 o
   2   5  18      686.83      687.24     30.52 o
   3   5  18      930.00     1050.37     34.80 o
   4   5  18      102.36      101.40     15.82 o
   5   5  18       24.85       23.82     12.93 o
   6   5  18        8.49        7.16     12.85 o
   7   5  18       60.30       58.85     16.11 o
   8   5  18       15.35       15.90     16.46 o
   0   6  18     1966.15     1924.45     75.20 o
   1   6  18        3.34        1.72      7.97 o
   2   6  18       23.89        5.25      8.54 o
   3   6  18      213.79      202.96     19.41 o
   4   6  18      242.57      208.15     22.92 o
   5   6  18        0.24        0.00     11.17 o
   6   6  18        0.85        7.22     12.97 o
   7   6  18       33.81       22.80     16.63 o
   8   6  18        7.71        0.00     19.52 o
   1   7  18      284.55      270.73     23.57 o
   2   7  18      490.62      563.24     32.80 o
   3   7  18       82.41       81.64     13.45 o
   4   7  18       33.55       28.88     12.71 o
   5   7  18        1.10        1.40     12.27 o
   6   7  18       76.13       81.34     17.85 o
   7   7  18      158.62      172.27     39.13 o
   0   8  18      539.73      459.35     43.66 o
   1   8  18      125.68      142.92     18.00 o
   2   8  18       59.08       47.39     12.04 o
   3   8  18       76.11       67.59     15.72 o
   4   8  18        4.77        0.00     12.37 o
   5   8  18       61.29       38.32     15.66 o
   6   8  18      299.34      297.69     55.76 o
   1   9  18        0.14        0.00     12.32 o
   2   9  18        1.69        8.98     11.89 o
   3   9  18       33.95       47.78     20.84 o
   4   9  18        0.82       24.11     15.45 o
   0  10  18      342.64      355.12     65.75 o
   1  10  18       26.31       30.71     17.93 o
   2  10  18      125.75      142.26     24.19 o
   1   1  19      256.55      256.16     24.47 o
   2   1  19      691.58      751.31     36.58 o
   3   1  19       48.95       28.13      9.92 o
   4   1  19      178.39      207.62     19.60 o
   5   1  19      372.15      363.81     24.16 o
   6   1  19     1346.73     1446.01     47.38 o
   7   1  19        0.15        9.76     14.75 o
   8   1  19       60.54       76.43     33.40 o
   9   1  19       29.28       38.69     28.18 o
   0   2  19     1166.71     1353.77    116.57 o
   1   2  19       57.57       37.34     10.82 o
   2   2  19        1.25        3.21      7.76 o
   3   2  19       45.01       42.18     10.04 o
   4   2  19        3.19        0.00      7.15 o
   5   2  19      196.49      259.77     24.15 o
   6   2  19      363.22      498.57     38.39 o
   7   2  19        0.00        0.00     12.15 o
   8   2  19       75.10      111.34     28.79 o
   9   2  19        1.34        0.00     27.31 o
   1   3  19      191.09      140.61     16.54 o
   2   3  19       63.26       70.00     10.37 o
   3   3  19      326.79      338.21     24.12 o
   4   3  19      114.14       89.71     13.93 o
   5   3  19        3.90       15.13     11.72 o
   6   3  19       58.28       59.46     16.62 o
   7   3  19       30.32        5.03     15.31 o
   8   3  19        0.01        5.66     18.69 o
   9   3  19       49.55       37.84     77.82 o
   0   4  19      389.35      421.57     36.08 o
   1   4  19      629.39      649.84     30.94 o
   2   4  19        0.07        0.00      6.33 o
   3   4  19      913.47      863.98     33.79 o
   4   4  19       87.89       78.35     14.22 o
   5   4  19        2.09        5.70     12.82 o
   6   4  19      303.40      298.69     34.05 o
   7   4  19       93.16      114.14     23.37 o
   8   4  19      124.04       71.67     31.58 o
   1   5  19       41.35       47.73     10.60 o
   2   5  19      217.47      178.70     16.33 o
   3   5  19        0.16        0.00     10.58 o
   4   5  19      163.79      160.40     19.02 o
   5   5  19      154.34      127.38     20.03 o
   6   5  19       18.85       18.12     14.01 o
   7   5  19        3.27        7.03     17.49 o
   8   5  19       16.19       17.08     22.40 o
   0   6  19      127.55      156.86     34.91 o
   1   6  19      481.43      526.77     31.50 o
   2   6  19        0.24        0.03      8.14 o
   3   6  19       21.28        8.59      9.03 o
   4   6  19      764.61      872.14     48.63 o
   5   6  19       71.95       81.79     18.40 o
   6   6  19        2.68       11.02     13.96 o
   7   6  19       87.31       68.19     22.08 o
   1   7  19      207.80      239.99     22.49 o
   2   7  19      624.42      695.18     36.85 o
   3   7  19      135.89      126.87     17.19 o
   4   7  19       29.05       39.56     14.44 o
   5   7  19      150.83      170.27     38.67 o
   6   7  19       20.44       20.83     16.04 o
   0   8  19      186.83      276.15     35.48 o
   1   8  19        0.01        0.00      9.99 o
   2   8  19      150.59      133.43     17.53 o
   3   8  19      103.81       72.85     21.18 o
   4   8  19      330.93      397.77     40.01 o
   5   8  19       80.58       93.16     20.51 o
   1   9  19       11.87       21.06     20.63 o
   2   9  19       60.33       59.50     17.00 o
   3   9  19        5.90        9.15     13.74 o
   4   9  19      206.22      181.60     35.47 o
   0  10  19       27.03       23.41     41.78 o
   1  10  19        0.02        0.00     16.69 o
   0   0  20       63.09       63.28     25.84 o
   1   0  20       57.61       53.62     19.13 o
   2   0  20      605.24      573.95     42.89 o
   3   0  20       63.54       51.44     16.23 o
   4   0  20      575.92      535.55     44.58 o
   5   0  20      249.06      249.38     31.07 o
   6   0  20      719.96      726.39     53.01 o
   7   0  20        9.41        0.00     22.03 o
   8   0  20        4.40        3.02     43.81 o
   9   0  20      418.37      357.23     97.42 o
   1   1  20       10.55       15.75      9.45 o
   2   1  20        4.85       15.46      8.09 o
   3   1  20      590.94      618.09     31.46 o
   4   1  20      806.22      832.22     49.13 o
   5   1  20      298.23      315.92     25.25 o
   6   1  20       57.11       41.76     15.57 o
   7   1  20        0.12        2.82     21.45 o
   8   1  20        6.88       21.55     43.43 o
   9   1  20        6.72        0.99     55.85 o
   0   2  20      258.31      212.65     33.49 o
   1   2  20      223.73      201.61     23.33 o
   2   2  20      163.13      143.26     20.37 o
   3   2  20      492.35      481.16     32.45 o
   4   2  20      898.87     1023.96     45.84 o
   5   2  20       59.20       48.13     14.09 o
   6   2  20        0.17        6.36     11.35 o
   7   2  20       41.31       28.83     15.70 o
   8   2  20        0.14        0.00     17.54 o
   9   2  20      170.85      195.77     46.37 o
   1   3  20       45.04       46.11     12.96 o
   2   3  20      351.88      319.23     24.62 o
   3   3  20     1348.42     1609.61     47.53 o
   4   3  20      147.70      173.54     18.29 o
   5   3  20      445.85      551.12     42.90 o
   6   3  20       97.68      104.77     24.08 o
   7   3  20        4.11       10.16     15.07 o
   8   3  20        2.04        0.00     21.31 o
   0   4  20       20.72       20.56     12.28 o
   1   4  20      174.88      185.24     22.27 o
   2   4  20      361.34      343.22     26.40 o
   3   4  20     1106.25     1173.17     43.06 o
   4   4  20       79.60       82.94     17.53 o
   5   4  20       34.98       33.31     15.44 o
   6   4  20       15.98       16.20     15.41 o
   7   4  20      144.41      175.75     28.87 o
   8   4  20      146.23      155.88     46.08 o
   1   5  20      319.77      327.58     25.65 o
   2   5  20        0.93        0.00      7.21 o
   3   5  20      407.70      422.47     26.67 o
   4   5  20      790.15      856.04     48.73 o
   5   5  20        2.70        4.09     13.28 o
   6   5  20      160.26      169.64     26.20 o
   7   5  20       48.01       39.97     21.70 o
   0   6  20       27.11       27.67     16.29 o
   1   6  20       16.18       21.47     12.37 o
   2   6  20      178.12      175.58     18.13 o
   3   6  20       69.97       65.31     13.24 o
   4   6  20       71.48       63.26     15.16 o
   5   6  20       25.21       11.54     13.89 o
   6   6  20      151.18       93.95     58.57 o
   7   6  20       22.44        5.56     20.31 o
   1   7  20      352.65      381.59     28.21 o
   2   7  20      481.94      472.81     30.74 o
   3   7  20      202.35      205.67     21.22 o
   4   7  20      166.62      139.90     28.00 o
   5   7  20       67.22       57.23     18.56 o
   6   7  20       66.84       89.67     25.93 o
   0   8  20        0.00        0.00     22.70 o
   1   8  20       86.82      103.28     18.10 o
   2   8  20       22.90       27.49     12.72 o
   3   8  20        4.01        6.37     12.29 o
   4   8  20       28.55       32.36     22.06 o
   5   8  20       39.87       36.60     17.91 o
   1   9  20        2.97        5.81     14.39 o
   2   9  20       12.58        6.56     14.32 o
   3   9  20       11.65        6.03     13.83 o
   1   1  21       20.55        0.00     12.51 o
   2   1  21        0.53        0.00      7.83 o
   3   1  21       51.77       35.88     10.75 o
   4   1  21     3320.09     3526.16     76.87 o
   5   1  21        7.15        8.15     12.00 o
   6   1  21      258.77      340.18     53.73 o
   7   1  21        7.80        3.12     22.35 o
   8   1  21       85.87      100.82     58.27 o
   0   2  21       98.26       93.56     23.33 o
   1   2  21       66.28       49.14     13.22 o
   2   2  21      630.18      646.25     37.55 o
   3   2  21       57.97       59.97     14.34 o
   4   2  21      599.59      638.36     38.74 o
   5   2  21      372.14      397.12     37.33 o
   6   2  21       58.89       46.91     18.02 o
   7   2  21       20.01       26.42     18.99 o
   8   2  21        2.58       39.17     32.49 o
   1   3  21       12.09       15.32     14.33 o
   2   3  21       43.38       25.56     14.16 o
   3   3  21       27.07       13.74     11.16 o
   4   3  21       45.36       28.67     14.08 o
   5   3  21      321.60      393.76     37.45 o
   6   3  21       57.71       41.80     19.95 o
   7   3  21        9.86        2.40     15.57 o
   8   3  21       62.97      124.13     31.00 o
   0   4  21      180.49      134.82     35.57 o
   1   4  21      101.73       92.59     17.72 o
   2   4  21       99.53       75.44     16.12 o
   3   4  21      106.39       82.72     13.98 o
   4   4  21      356.98      409.04     39.62 o
   5   4  21      522.61      533.51     51.73 o
   6   4  21        7.17        0.00     18.32 o
   7   4  21       76.09      134.24     27.17 o
   8   4  21       22.82       12.92     20.27 o
   1   5  21       13.44        0.00      9.10 o
   2   5  21        0.87        0.00      9.38 o
   3   5  21       14.75       23.63     11.87 o
   4   5  21       92.64       70.78     16.41 o
   5   5  21       18.48        0.00     13.57 o
   6   5  21       97.02      103.76     23.92 o
   7   5  21        3.88        1.09     18.28 o
   0   6  21      130.45      115.80     21.82 o
   1   6  21        5.10       13.12     11.35 o
   2   6  21      435.94      366.71     25.49 o
   3   6  21        7.04        0.00     10.78 o
   4   6  21       23.01       15.30     17.28 o
   5   6  21        0.04        0.00     15.71 o
   6   6  21       47.15        0.00     18.53 o
   1   7  21      108.80      102.33     21.07 o
   2   7  21      258.37      209.45     21.12 o
   3   7  21      238.76      254.50     26.14 o
   4   7  21      127.28       95.94     22.33 o
   5   7  21        1.43        0.00     14.98 o
   6   7  21       57.54       42.39     22.47 o
   0   8  21      122.83      119.75     26.73 o
   1   8  21      109.09       94.69     17.82 o
   2   8  21       56.89       53.29     14.66 o
   3   8  21      187.74      187.15     34.38 o
   4   8  21       17.33       18.51     15.09 o
   1   9  21        6.75       12.23     14.55 o
   2   9  21      274.90      329.23     47.25 o
   0   0  22       54.16       73.45     32.66 o
   1   0  22      273.42      259.93     37.91 o
   2   0  22      416.26      334.31     35.70 o
   3   0  22     2483.00     2758.74     93.95 o
   4   0  22        5.64        0.00     13.62 o
   5   0  22      307.77      322.00     61.57 o
   6   0  22       54.32       46.48     19.53 o
   7   0  22      150.67      147.36     53.77 o
   1   1  22       18.66        4.27      9.63 o
   2   1  22       92.77       78.32     15.02 o
   3   1  22       48.54       40.71     12.85 o
   4   1  22       25.33       44.53     13.76 o
   5   1  22      972.75     1065.78     49.39 o
   6   1  22        6.68        9.50     14.41 o
   7   1  22        5.16        0.00     19.85 o
   8   1  22       13.30       69.05     55.80 o
   0   2  22        0.66        0.57     13.21 o
   1   2  22       29.10       16.77      9.85 o
   2   2  22       50.07       43.54     12.64 o
   3   2  22      194.80      144.51     19.83 o
   4   2  22      791.07      805.45     43.88 o
   5   2  22       61.46       72.68     19.50 o
   6   2  22       81.56       78.99     20.64 o
   7   2  22       18.12       34.30     22.25 o
   8   2  22       30.35        0.00     34.49 o
   1   3  22      163.16      126.82     20.35 o
   2   3  22       49.86       42.46     13.67 o
   3   3  22        0.15        0.00     11.23 o
   4   3  22      209.13      239.62     25.59 o
   5   3  22      304.97      348.01     36.61 o
   6   3  22      283.92      368.41     48.56 o
   7   3  22        7.00       24.29     22.62 o
   8   3  22       20.92       25.24     38.95 o
   0   4  22       19.58       13.71     18.03 o
   1   4  22       42.76       21.12     12.82 o
   2   4  22      197.77      190.00     24.61 o
   3   4  22      268.85      271.13     28.17 o
   4   4  22       50.60       43.49     18.50 o
   5   4  22       18.87       17.12     19.08 o
   6   4  22       86.65      109.66     28.43 o
   7   4  22      263.19      248.99    104.45 o
   1   5  22        0.67        0.00     11.78 o
   2   5  22       25.47        5.21     12.13 o
   3   5  22       85.89       63.96     15.96 o
   4   5  22        0.76        0.00     12.78 o
   5   5  22       31.70        7.22     20.73 o
   6   5  22       23.11       17.62     18.15 o
   7   5  22      152.74      182.53     77.51 o
   0   6  22      244.03      275.31     43.52 o
   1   6  22       29.16       44.23     14.41 o
   2   6  22      169.10      190.82     25.84 o
   3   6  22        6.19       15.46     14.09 o
   4   6  22       16.70        0.22     13.76 o
   5   6  22       11.19       32.02     20.03 o
   6   6  22        5.74        5.31     20.91 o
   1   7  22      148.78      148.80     17.55 o
   2   7  22       54.50       43.28     13.13 o
   3   7  22       62.78       42.78     19.10 o
   4   7  22      240.72      257.79     82.57 o
   5   7  22        0.44        0.00     17.29 o
   0   8  22       68.45      113.28     28.45 o
   1   8  22      102.88       99.31     19.07 o
   2   8  22       11.04        0.26     11.72 o
   3   8  22       33.18       36.73     20.09 o
   4   8  22       31.76       46.61     21.55 o
   1   9  22        1.75        0.00     14.55 o
   1   1  23       10.62        8.23     11.02 o
   2   1  23      573.19      523.82     35.50 o
   3   1  23       19.83       25.15     13.20 o
   4   1  23      117.07      126.01     20.21 o
   5   1  23       17.09       39.91     14.25 o
   6   1  23       48.34       48.55     18.78 o
   7   1  23       25.18       47.02     29.69 o
   8   1  23        0.98       50.25     63.11 o
   0   2  23      439.04      409.03     77.87 o
   1   2  23       78.71       52.55     14.71 o
   2   2  23      454.80      479.59     35.06 o
   3   2  23        2.17       11.42     13.16 o
   4   2  23      131.33      161.85     21.83 o
   5   2  23       24.85       32.10     17.03 o
   6   2  23       25.67       12.18     16.49 o
   7   2  23       34.74        7.23     23.11 o
   8   2  23        4.11        0.00     37.20 o
   1   3  23       92.94       91.80     18.71 o
   2   3  23        8.60       11.99     10.54 o
   3   3  23        2.34       11.11     11.74 o
   4   3  23       60.23       42.00     21.19 o
   5   3  23       39.44       11.13     14.93 o
   6   3  23      114.53      108.77     28.90 o
   7   3  23       21.52       79.94     30.10 o
   0   4  23       54.84       51.92     28.70 o
   1   4  23       12.39       29.93     13.60 o
   2   4  23      112.57      105.27     20.33 o
   3   4  23      206.25      272.06     27.37 o
   4   4  23        0.59        0.00     14.21 o
   5   4  23        0.70        7.87     19.12 o
   6   4  23       19.02        0.00     20.00 o
   7   4  23       48.91       35.14     29.60 o
   1   5  23      730.03      813.29     50.55 o
   2   5  23      210.61      187.10     26.50 o
   3   5  23       80.50       66.93     18.97 o
   4   5  23        0.25        0.00     14.88 o
   5   5  23      126.36       93.39     29.83 o
   6   5  23        0.28        0.00     21.61 o
   0   6  23       36.29       57.47     21.71 o
   1   6  23       39.89       44.93     15.82 o
   2   6  23        3.45        2.21     13.18 o
   3   6  23      347.08      331.37     37.39 o
   4   6  23       24.60       12.67     19.41 o
   5   6  23        7.48       23.00     25.69 o
   6   6  23        1.16        9.95     19.98 o
   1   7  23      549.49      527.68     44.19 o
   2   7  23        6.29        0.00     15.62 o
   3   7  23        2.83        9.34     15.99 o
   4   7  23       31.10       27.72     17.77 o
   5   7  23       78.94       45.68     20.91 o
   0   8  23       41.40       19.59     20.73 o
   1   8  23       43.32       41.44     15.56 o
   2   8  23        0.40        7.26     14.99 o
   3   8  23        1.77       17.07     15.85 o
   0   0  24     1012.23     1017.69    106.65 o
   1   0  24       46.96       53.33     24.84 o
   2   0  24      405.11      418.88     42.74 o
   3   0  24       97.03       75.12     21.54 o
   4   0  24      790.30      844.09     85.18 o
   5   0  24     1254.32     1474.46    179.47 o
   6   0  24       28.32       22.92     36.50 o
   7   0  24        1.88        0.00     36.72 o
   1   1  24      141.44      149.70     23.97 o
   2   1  24       10.98       11.27     12.01 o
   3   1  24      181.69      184.28     24.49 o
   4   1  24       68.53       81.13     17.97 o
   5   1  24       85.83       77.98     18.06 o
   6   1  24       14.49       26.66     17.37 o
   7   1  24       13.30        0.00     26.83 o
   0   2  24      362.89      343.57     47.22 o
   1   2  24        6.46        0.00      9.95 o
   2   2  24       34.83       39.95     12.85 o
   3   2  24      107.68      115.16     19.63 o
   4   2  24      134.87      120.98     19.75 o
   5   2  24      563.23      614.89     48.63 o
   6   2  24       19.91       35.67     19.42 o
   7   2  24       20.82       15.15     24.08 o
   1   3  24      690.92      859.29     51.42 o
   2   3  24       28.42       11.16     11.50 o
   3   3  24        1.10        4.08     11.08 o
   4   3  24      157.97      200.16     24.21 o
   5   3  24      240.97      271.27     38.40 o
   6   3  24        0.00        0.00     21.60 o
   7   3  24        0.12       13.99     27.46 o
   0   4  24       11.17       14.43     18.97 o
   1   4  24        2.45        0.00     11.35 o
   2   4  24        0.09        0.28     10.99 o
   3   4  24        2.40        0.00     11.28 o
   4   4  24        3.17        0.00     14.99 o
   5   4  24      361.76      410.98     63.69 o
   6   4  24        9.63       15.33     23.80 o
   1   5  24       21.64        1.07     13.33 o
   2   5  24      147.50      141.60     21.50 o
   3   5  24      250.05      289.75     37.85 o
   4   5  24       95.26      109.74     25.48 o
   5   5  24        9.42       16.35     24.60 o
   6   5  24        0.10        0.00     23.80 o
   0   6  24        8.51        0.00     18.67 o
   1   6  24        3.94       14.04     13.93 o
   2   6  24       20.51       13.58     13.93 o
   3   6  24       82.67       68.24     20.44 o
   4   6  24       52.56       14.56     20.94 o
   5   6  24        6.10        0.00     24.27 o
   1   7  24      230.14      251.03     31.96 o
   2   7  24      166.12       92.66     60.99 o
   3   7  24      108.24       25.83     44.82 o
   4   7  24       19.79        7.01     22.68 o
   0   8  24      195.70      336.03     53.91 o
   1   8  24      115.44      121.64     40.69 o
   2   8  24        7.05        0.00     16.12 o
   1   1  25      290.21      278.30     38.21 o
   2   1  25      922.65      992.81     60.24 o
   3   1  25       88.07       81.05     18.57 o
   4   1  25     1063.95     1154.79     54.41 o
   5   1  25      200.56      211.75     25.97 o
   6   1  25       34.97       60.59     24.53 o
   7   1  25        5.41        2.87     33.64 o
   0   2  25      853.06      922.63     76.10 o
   1   2  25       31.07       25.48     12.85 o
   2   2  25       41.49       65.33     15.96 o
   3   2  25      132.56      119.91     21.01 o
   4   2  25      252.84      336.08     31.32 o
   5   2  25      327.97      370.28     38.63 o
   6   2  25        0.15       20.03     19.77 o
   7   2  25       70.06       63.74     42.38 o
   1   3  25      123.95       93.32     23.95 o
   2   3  25        0.14        0.00     11.04 o
   3   3  25       55.47       66.26     16.75 o
   4   3  25       70.55       48.10     16.17 o
   5   3  25      148.01      159.79     29.55 o
   6   3  25       14.27       26.73     26.34 o
   0   4  25     1309.15     1712.15     95.84 o
   1   4  25       13.80       15.95     14.22 o
   2   4  25      145.75      157.78     25.35 o
   3   4  25       73.34       50.15     15.98 o
   4   4  25       19.04       14.83     18.28 o
   5   4  25       61.19       55.58     37.16 o
   6   4  25       25.94        0.00     25.36 o
   1   5  25      136.61      144.35     24.88 o
   2   5  25       10.88        6.36     14.21 o
   3   5  25       34.67       15.33     16.04 o
   4   5  25        0.63        0.00     17.09 o
   5   5  25       23.73        5.93     24.36 o
   0   6  25      163.27      136.40     36.33 o
   1   6  25       68.71       44.99     31.80 o
   2   6  25        8.68       23.64     15.90 o
   3   6  25      390.62      402.67     48.11 o
   4   6  25       46.46        2.49     20.77 o
   1   7  25       31.22       59.03     22.63 o
   2   7  25      118.87       94.13     55.81 o
   3   7  25       33.11       20.67     22.27 o
   0   0  26        1.99        6.43     21.50 o
   1   0  26       22.85       28.18     20.88 o
   2   0  26        4.98        0.00     17.09 o
   3   0  26      178.55      268.61    112.62 o
   4   0  26       61.67       36.69     24.36 o
   5   0  26      407.82      380.87     54.65 o
   6   0  26        0.63        0.00     37.71 o
   7   0  26        1.91        0.00     42.50 o
   1   1  26       53.61       61.38     16.95 o
   2   1  26        1.08       19.68     12.69 o
   3   1  26       31.40       18.37     14.02 o
   4   1  26       27.45       49.65     16.99 o
   5   1  26      170.37      200.35     26.31 o
   6   1  26      113.39       87.35     28.79 o
   0   2  26      195.40      188.14     54.48 o
   1   2  26       32.41       37.66     15.31 o
   2   2  26      128.60      120.61     20.31 o
   3   2  26       64.09       65.11     17.27 o
   4   2  26      101.50      117.99     21.20 o
   5   2  26        2.39        0.00     17.49 o
   6   2  26       50.26       41.07     26.90 o
   1   3  26        0.00        0.00     11.18 o
   2   3  26       30.57       26.04     13.28 o
   3   3  26      302.19      427.87     35.71 o
   4   3  26       18.89       28.21     15.81 o
   5   3  26        9.79       36.49     20.61 o
   6   3  26       59.49       63.30     29.30 o
   0   4  26       89.81       95.07     30.61 o
   1   4  26       27.09       30.72     15.44 o
   2   4  26       63.51       76.69     17.45 o
   3   4  26       17.49       15.63     13.78 o
   4   4  26      150.91      106.25     38.23 o
   5   4  26        0.66        0.00     29.48 o
   1   5  26       21.72        6.25     17.43 o
   2   5  26       89.11       72.86     19.01 o
   3   5  26        4.39        2.43     15.08 o
   4   5  26       63.23       27.01     22.58 o
   5   5  26        2.88        0.00     24.15 o
   0   6  26       88.17       46.14     47.42 o
   1   6  26       15.82       19.68     20.96 o
   2   6  26      243.03      221.25     56.09 o
   3   6  26        0.36        0.00     18.02 o
   4   6  26        7.27        8.24     20.08 o
   1   7  26      129.99       92.18     24.21 o
   2   7  26       44.59       42.36     27.37 o
   1   1  27        7.95        5.07     12.89 o
   2   1  27        2.29       12.75     13.27 o
   3   1  27      664.32      694.87     45.71 o
   4   1  27      118.75      127.67     24.88 o
   5   1  27      617.44      675.39     51.75 o
   6   1  27       87.38      157.75     35.52 o
   0   2  27       33.63       20.19     33.18 o
   1   2  27       31.72       45.15     18.11 o
   2   2  27      121.20      141.80     21.51 o
   3   2  27      119.66       95.66     20.85 o
   4   2  27       29.38       54.04     18.39 o
   5   2  27        8.66        0.00     18.35 o
   6   2  27      115.47       92.20     26.78 o
   1   3  27       49.04       26.26     16.80 o
   2   3  27      111.56      162.11     22.82 o
   3   3  27        9.37        2.40     15.14 o
   4   3  27        0.99        0.00     17.53 o
   5   3  27      133.43      115.03     30.41 o
   0   4  27       38.29       35.38     36.09 o
   1   4  27       74.33       62.69     20.77 o
   2   4  27       51.48       70.48     17.72 o
   3   4  27       61.45       36.88     16.28 o
   4   4  27       54.55       37.73     23.85 o
   5   4  27        9.15       19.76     26.76 o
   1   5  27       12.68        0.00     13.98 o
   2   5  27       93.90       75.49     21.43 o
   3   5  27       34.43       37.05     21.11 o
   4   5  27      167.29      125.17     57.62 o
   0   6  27       54.47        7.39     25.99 o
   1   6  27       43.47       16.40     18.22 o
   2   6  27       78.79       27.90     22.38 o
   3   6  27       39.63       41.78     26.96 o
   0   0  28      338.89      206.54     53.88 o
   1   0  28      216.41      214.68     43.42 o
   2   0  28      134.37      120.07     38.43 o
   3   0  28       70.27       63.21     29.32 o
   4   0  28      233.34      257.05     49.21 o
   5   0  28      167.05      186.85     44.38 o
   1   1  28       28.32       42.78     16.67 o
   2   1  28       48.90       61.71     23.73 o
   3   1  28      258.98      344.62     38.10 o
   4   1  28       88.89       94.51     32.21 o
   5   1  28        0.70       12.38     19.47 o
   0   2  28      302.81      306.62     79.38 o
   1   2  28        2.22        0.00     13.25 o
   2   2  28        0.10       10.00     13.90 o
   3   2  28       67.03       71.27     19.87 o
   4   2  28       30.54       24.27     17.81 o
   5   2  28      415.36      362.38     49.74 o
   1   3  28       69.26       86.26     22.06 o
   2   3  28       13.55       30.88     14.88 o
   3   3  28        4.13        0.00     15.38 o
   4   3  28       54.70       61.04     22.98 o
   5   3  28       14.34        0.00     21.44 o
   0   4  28       11.76        0.00     21.77 o
   1   4  28      124.50      111.96     39.29 o
   2   4  28       23.25       46.42     17.10 o
   3   4  28       50.55       75.87     18.80 o
   4   4  28       18.12       31.23     23.53 o
   1   5  28       89.25       35.19     21.97 o
   2   5  28      119.60       90.18     31.34 o
   3   5  28        5.71        0.00     15.98 o
   0   6  28      197.00      105.70     77.29 o
   1   6  28       10.49       28.81     19.70 o
   1   1  29       60.91       51.52     18.95 o
   2   1  29       17.65       35.80     18.52 o
   3   1  29      216.18      265.58     39.86 o
   4   1  29       20.50       32.20     19.78 o
   5   1  29        3.17       11.39     25.59 o
   0   2  29      108.08      128.43     38.39 o
   1   2  29       51.70       52.95     18.66 o
   2   2  29       29.55       42.72     20.82 o
   3   2  29       30.77       27.12     17.34 o
   4   2  29        4.82        0.00     16.98 o
   1   3  29       10.42        0.00     14.98 o
   2   3  29      203.92      232.63     41.07 o
   3   3  29        7.18        0.00     17.42 o
   4   3  29       12.91       24.91     22.77 o
   0   4  29       48.53       49.35     30.96 o
   1   4  29       90.25       34.66     34.26 o
   2   4  29       19.47       27.22     16.77 o
   3   4  29      194.21      256.79     32.26 o
   1   5  29       32.92       36.99     21.77 o
   2   5  29       73.54       61.04     22.05 o
   0   0  30        1.15        0.00     25.67 o
   1   0  30     1184.26     1378.77    142.00 o
   2   0  30        8.45       15.61     25.48 o
   3   0  30      831.03     1028.69    128.04 o
   4   0  30       36.49       18.78     51.68 o
   1   1  30       73.02       37.56     18.63 o
   2   1  30      127.53       73.33     58.89 o
   3   1  30       16.60        9.28     17.69 o
   4   1  30        0.71        0.00     18.01 o
   0   2  30       11.09       11.09     42.06 o
   1   2  30      288.20      357.20     43.44 o
   2   2  30       93.73       79.88     24.59 o
   3   2  30       87.50       62.94     23.97 o
   4   2  30        1.01       10.57     19.74 o
   1   3  30      175.79      158.08     67.24 o
   2   3  30      340.21      429.25     43.92 o
   3   3  30       20.84        7.21     18.38 o
   0   4  30      291.36      198.94    201.45 o
   1   4  30        5.78        5.70     18.68 o
   2   4  30       21.11        0.00     17.30 o
   1   1  31       25.37       44.82     19.86 o
   2   1  31       56.89       40.09     32.70 o
   3   1  31       36.94       21.31     22.88 o
   0   2  31       35.09       16.05     26.63 o
   1   2  31        1.26        0.00     15.46 o
   2   2  31       27.49        8.06     17.89 o
   1   3  31       11.44        0.00     17.50 o
   0   0  32        6.21        0.00     26.50 o
   1   0  32       55.44        5.35     29.05 o
   1   1  32        4.19       27.95     17.45 o
 
